# Supplementary material for: Methylome-wide analysis of IVF neonates that underwent embryo culture in different media revealed no significant differences
Source: NPJ Genom Med. 2022 Jun 29;7:39. doi: 10.1038/s41525-022-00310-3 (PMC9243125; doi:10.1038/s41525-022-00310-3)
Supplement: Supplementary file 2 — Supplementary table 5 [file 41525_2022_310_MOESM2_ESM.xlsx]

## Sheet: 1.iEVORA_allSamples
Significant results from iEVORA applied to full horort
ID	gene name	mean.vg5	mean.htf	mean.diff	var.vg5	var.htf	var.log2.ratio	statistic.t	pvalue.t	statistic.bt	pvalue.bt	qvalue.bt	significant	rank	var_diff	imprinted	birthweight
cg00369443	PTPRN2	0.831433	0.871118	0.0396851	0.00637506	0.00138127	-2.20644	3.36237	0.00116479	25.7531	3.88005e-07	9.1415e-05	TRUE	1	0.00499379	FALSE	FALSE
cg16230523		0.200843	0.160547	-0.0402955	0.00670483	0.00131748	-2.34742	-3.36226	0.00117646	28.7811	8.10379e-08	2.3e-05	TRUE	2	0.00538735	FALSE	FALSE
cg27577424	B3GNTL1	0.753232	0.801649	0.0484168	0.0100739	0.00209796	-2.26357	3.27675	0.00153248	26.9657	2.07098e-07	5.26213e-05	TRUE	3	0.00797595	FALSE	FALSE
cg12957442		0.178697	0.140928	-0.0377681	0.00615876	0.00154075	-1.999	-3.20383	0.00189378	21.5243	3.49377e-06	0.000633432	TRUE	4	0.004618	FALSE	FALSE
cg12717664		0.722183	0.763196	0.0410125	0.00847171	0.00132506	1	3.10686	0.002642	36.2858	1.70401e-09	7.01147e-07	TRUE	5	0.00714665	FALSE	FALSE
cg26621234	CCDC171	0.68123	0.728999	0.047769	0.0120097	0.00164907	-2.86448	3.06975	0.00297885	40.8126	1.67548e-10	8.58969e-08	TRUE	6	0.0103607	FALSE	FALSE
cg04704414	NUBP2	0.755329	0.797217	0.0418884	0.00926255	0.00136359	-2.764	3.04926	0.00315074	38.3713	5.84853e-10	2.67738e-07	TRUE	7	0.00789896	FALSE	FALSE
cg05814027	PEX10	0.0541779	0.0481205	-0.00605737	0.000181063	4.31089e-05	-2.07043	-3.01403	0.00338512	22.9486	1.66392e-06	0.000331911	TRUE	8	0.000137954	TRUE	FALSE
cg15793527	TRIM29	0.861717	0.877038	0.0153212	0.00116019	0.000298987	-1.95621	2.98387	0.00368345	20.6876	5.40636e-06	0.000923665	TRUE	9	0.000861205	FALSE	FALSE
cg11571124	CLIP1	0.789117	0.836899	0.0477822	0.0138299	0.00115046	-3.5875	2.9468	0.00438716	59.5494	1.19265e-14	1.12207e-11	TRUE	10	0.0126794	FALSE	FALSE
cg05325288	ATP6V0C	0.774574	0.816694	0.0421196	0.0111546	0.000560343	-4.31519	2.94721	0.00447031	79.9509	3.83828e-19	5.60215e-16	TRUE	11	0.0105943	FALSE	FALSE
cg07629127		0.757157	0.80094	0.0437824	0.0114044	0.0013709	-3.0564	2.91368	0.00473518	45.5968	1.45282e-11	8.91152e-09	TRUE	12	0.0100335	FALSE	FALSE
cg06293482		0.784287	0.814568	0.0302807	0.00506933	0.00106147	-2.25573	2.88733	0.00494745	26.7982	2.25849e-07	5.6636e-05	TRUE	13	0.00400786	FALSE	FALSE
cg16981421	MOV10L1	0.814201	0.855536	0.0413351	0.0108991	0.000673441	-4.01652	2.90657	0.00498009	71.4309	2.87141e-17	3.5826e-14	TRUE	14	0.0102257	FALSE	FALSE
cg18738941	SLK	0.77941	0.801917	0.0225077	0.0028316	0.000589101	-2.26503	2.87348	0.00515072	26.997	2.03771e-07	5.19164e-05	TRUE	15	0.0022425	FALSE	FALSE
cg02296789		0.8141	0.838542	0.0244423	0.00332195	0.000733849	-2.17848	2.86294	0.0052909	25.1668	5.25789e-07	0.000119901	TRUE	16	0.0025881	FALSE	FALSE
cg19996420		0.795459	0.819446	0.0239876	0.00317377	0.000795523	-1.99622	2.83394	0.00570978	21.4695	3.59497e-06	0.000650257	TRUE	17	0.00237824	FALSE	FALSE
cg01173558	LHX3	0.76842	0.811655	0.0432358	0.0127182	0.000692499	-4.19894	2.82633	0.00626066	76.6135	2.07911e-18	2.86631e-15	TRUE	18	0.0120257	FALSE	FALSE
cg15968140	MBNL2	0.766519	0.79661	0.0300909	0.00584977	0.000898345	-2.70304	2.74723	0.00747671	36.913	1.2352e-09	5.24809e-07	TRUE	19	0.00495143	FALSE	FALSE
cg06967452	MIR1268A	0.739997	0.777138	0.0371409	0.0085602	0.00173231	-2.30494	2.73474	0.00763724	27.8564	1.30664e-07	3.51639e-05	TRUE	20	0.00682788	FALSE	FALSE
cg03149233	LINC01141	0.775087	0.797905	0.0228178	0.00312053	0.000784965	-1.99109	2.71749	0.0079297	21.3687	3.78912e-06	0.000679023	TRUE	21	0.00233556	FALSE	FALSE
cg16357930	PLXNB1	0.827787	0.859465	0.0316779	0.00725169	0.000440343	-4.04162	2.7325	0.00807428	72.1397	2.00489e-17	2.52865e-14	TRUE	22	0.00681134	FALSE	FALSE
cg01521648	FAM155A	0.660478	0.69214	0.0316613	0.00632766	0.00128754	-2.29705	2.71003	0.00817656	27.6857	1.42715e-07	3.80539e-05	TRUE	23	0.00504011	FALSE	FALSE
cg12428546		0.710809	0.739431	0.0286215	0.0052536	0.00109076	-2.26797	2.68316	0.00879685	27.0601	1.97229e-07	5.05195e-05	TRUE	24	0.00416284	FALSE	FALSE
cg06852942	SLC9A3	0.925911	0.945799	0.0198878	0.00249149	0.000572827	-2.12084	2.67815	0.00887764	23.9741	9.76394e-07	0.000208072	TRUE	25	0.00191867	FALSE	FALSE
cg05657883	AC097713.3	0.165185	0.1396	-0.0255843	0.00463906	0.000542885	-3.09511	-2.67412	0.00924607	46.5801	8.79483e-12	5.57651e-09	TRUE	26	0.00409618	FALSE	FALSE
cg01782410		0.768209	0.82916	0.0609502	0.0256545	0.0039771	-2.68943	2.65519	0.00961965	36.5898	1.45796e-09	6.0889e-07	TRUE	27	0.0216774	FALSE	FALSE
cg08928871	SOLH	0.777925	0.810837	0.032912	0.0082918	0.000451233	-4.19974	2.66459	0.00972537	76.6364	2.05515e-18	2.8389e-15	TRUE	28	0.00784056	FALSE	FALSE
cg02432907		0.627616	0.65687	0.0292546	0.00577361	0.00108216	-2.41557	2.64243	0.00987691	30.2867	3.72677e-08	1.14805e-05	TRUE	29	0.00469145	FALSE	FALSE
cg00880674	BARX2	0.691827	0.723933	0.0321066	0.00672931	0.00151151	-2.15447	2.63752	0.00993125	24.6674	6.81279e-07	0.000150574	TRUE	30	0.0052178	FALSE	FALSE
cg11691908	GPR176	0.257898	0.301982	0.0440841	0.00213132	0.0111775	2.39077	2.66048	0.00998891	32.9529	9.44168e-09	3.32323e-06	TRUE	31	-0.00904613	FALSE	FALSE
cg03022211	LIMS2	0.755622	0.783758	0.0281358	0.0054209	0.00102579	-2.4018	2.62039	0.0104798	29.9804	4.36443e-08	1.32687e-05	TRUE	32	0.00439511	FALSE	FALSE
cg24810646	MGMT	0.927169	0.937642	0.0104729	0.000743234	0.000154681	-2.26452	2.60965	0.0107448	26.9862	2.04914e-07	5.21427e-05	TRUE	33	0.000588553	FALSE	FALSE
cg01844936	C17orf77	0.826812	0.846843	0.0200311	0.00282523	0.000478129	-2.5629	2.6104	0.0108158	33.6291	6.66867e-09	2.43208e-06	TRUE	34	0.0023471	FALSE	FALSE
cg03863569		0.842042	0.868055	0.0260132	0.00486471	0.000730218	-2.73596	2.60902	0.0109093	37.6983	8.25776e-10	3.65718e-07	TRUE	35	0.0041345	FALSE	FALSE
cg19729949	ARHGAP26	0.762683	0.810277	0.0475945	0.0152969	0.00331647	-2.20552	2.60307	0.0109186	25.7337	3.91918e-07	9.21496e-05	TRUE	36	0.0119805	FALSE	FALSE
cg04781532	PRKAG2	0.824597	0.854294	0.0296966	0.006753	0.000625598	-3.43222	2.60716	0.0111599	55.3732	9.96886e-14	8.48802e-11	TRUE	37	0.00612741	FALSE	FALSE
cg23848484	MYLK2	0.761038	0.809945	0.0489071	0.0163006	0.00349545	-2.22137	2.5942	0.0111875	26.0681	3.29577e-07	7.90434e-05	TRUE	38	0.0128051	FALSE	FALSE
cg18692149		0.044195	0.0591567	0.0149618	0.000223481	0.00135253	2.59743	2.61922	0.011215	38.4029	5.75454e-10	2.64096e-07	TRUE	39	-0.00112905	FALSE	FALSE
cg18696632	PSMB8	0.129794	0.0952055	-0.0345882	0.00996182	0.000133705	-6.21928	-2.61761	0.0112373	137.115	1.13775e-31	6.82849e-28	TRUE	40	0.00982811	FALSE	FALSE
cg12780883	ELFN1	0.821162	0.853041	0.0318791	0.00759254	0.000917577	-3.04868	2.59921	0.011293	45.4015	1.60507e-11	9.81952e-09	TRUE	41	0.00667496	FALSE	FALSE
cg04837455	CDK14	0.794256	0.816226	0.0219709	0.00323343	0.000804012	-2.00778	2.57405	0.0117401	21.6974	3.1923e-06	0.000587807	TRUE	42	0.00242941	FALSE	FALSE
cg10954985	EFNA3	0.069895	0.0619963	-0.00789878	0.000427727	0.000104802	-2.02903	-2.54874	0.0125688	22.1188	2.56291e-06	0.000486056	TRUE	43	0.000322925	FALSE	FALSE
cg13671116		0.797291	0.824329	0.027038	0.00527024	0.00101229	-2.38025	2.55025	0.0126355	29.5032	5.58244e-08	1.65173e-05	TRUE	44	0.00425795	FALSE	FALSE
cg06862545	SERPINE2	0.0816616	0.0752688	-0.00639285	0.000295616	5.78454e-05	-2.35345	-2.54141	0.0129256	28.9134	7.56879e-08	2.16582e-05	TRUE	45	0.000237771	FALSE	FALSE
cg19923380	CHRNA4	0.671162	0.613224	-0.0579378	0.00446765	0.0205936	2.2046	-2.55258	0.0131677	28.3195	1.02853e-07	2.84041e-05	TRUE	46	-0.0161259	FALSE	FALSE
cg16482474	WDR86	0.0928972	0.0865723	-0.00632484	0.000283793	6.33605e-05	-2.16319	-2.53174	0.0131947	24.8484	6.20219e-07	0.000138932	TRUE	47	0.000220433	FALSE	FALSE
cg11427364	PFAS	0.849403	0.861202	0.0117991	0.00096066	0.000245892	-1.966	2.52738	0.0132811	20.8779	4.89498e-06	0.000847107	TRUE	48	0.000714767	FALSE	FALSE
cg14678550		0.78083	0.811772	0.0309424	0.00751357	0.000916694	-3.03499	2.53449	0.0133932	45.0556	1.91522e-11	1.15634e-08	TRUE	49	0.00659688	FALSE	FALSE
cg07815919	MIR3134	0.76539	0.800016	0.0346264	0.00999255	0.00063242	-3.9819	2.5407	0.0134316	70.4553	4.70804e-17	5.70046e-14	TRUE	50	0.00936013	FALSE	FALSE
cg24529549	C10orf11	0.808586	0.831925	0.023339	0.00384774	0.000923917	-2.05818	2.51674	0.0136917	22.7018	1.89195e-06	0.000372297	TRUE	51	0.00292382	FALSE	FALSE
cg15149712	RYR1	0.918036	0.930615	0.012579	0.00114968	0.000241989	-2.24823	2.51728	0.0137385	26.6381	2.45357e-07	6.09196e-05	TRUE	52	0.000907696	FALSE	FALSE
cg18516195	BEGAIN	0.124406	0.101913	-0.0224926	0.00413153	0.000424478	-3.28292	-2.5106	0.0143333	51.4297	7.42062e-13	5.62775e-10	TRUE	53	0.00370705	FALSE	FALSE
cg03991300	RAB40C	0.814247	0.844077	0.0298302	0.00688441	0.00116279	-2.56574	2.49072	0.0148458	33.6948	6.44735e-09	2.35998e-06	TRUE	54	0.00572162	FALSE	FALSE
cg11464842	CNNM4	0.895699	0.91013	0.0144311	0.00161279	0.000275272	-2.55063	2.48725	0.0149751	33.3465	7.71171e-09	2.77178e-06	TRUE	55	0.00133752	FALSE	FALSE
cg23436478	ZNF491	0.0826881	0.103766	0.0210783	0.000608549	0.00284164	2.22328	2.50237	0.0149944	28.7718	8.14278e-08	2.31012e-05	TRUE	56	-0.00223309	FALSE	FALSE
cg14131385		0.794825	0.817485	0.0226598	0.00378032	0.000867004	-2.1244	2.47793	0.0151848	24.0472	9.40053e-07	0.000201251	TRUE	57	0.00291332	FALSE	FALSE
cg04570208	INPP5A	0.781166	0.811458	0.0302919	0.00783328	0.000610379	-3.68184	2.48961	0.0152497	62.1209	3.22999e-15	3.26376e-12	TRUE	58	0.0072229	FALSE	FALSE
cg24568126	RN5S175	0.0478166	0.0617712	0.0139545	0.000231348	0.00127871	2.46655	2.49845	0.0152573	34.9151	3.44398e-09	1.32764e-06	TRUE	59	-0.00104736	FALSE	FALSE
cg07512343	LMCD1	0.758152	0.788511	0.0303593	0.00729755	0.00113657	-2.68273	2.47881	0.0153556	36.4311	1.58163e-09	6.55049e-07	TRUE	60	0.00616099	FALSE	FALSE
cg06197811	RP11-466L17.1	0.743899	0.784092	0.0401926	0.0130395	0.00183776	-2.82687	2.47406	0.0155981	39.8935	2.68201e-10	1.31495e-07	TRUE	61	0.0112018	FALSE	FALSE
cg09777060	CTC-338M12.9	0.702472	0.734946	0.0324745	0.00856834	0.00119027	-2.84773	2.4686	0.0158269	40.4026	2.06671e-10	1.03218e-07	TRUE	62	0.00737808	FALSE	FALSE
cg01580568	LAMB3	0.792283	0.81368	0.0213971	0.00358738	0.000636154	-2.49548	2.46438	0.01587	32.0853	1.47552e-08	5.01105e-06	TRUE	63	0.00295123	FALSE	FALSE
cg05122082	OR11H4	0.681865	0.725734	0.0438691	0.014652	0.00312081	-2.23111	2.45611	0.0161119	26.2742	2.96213e-07	7.18804e-05	TRUE	64	0.0115312	FALSE	FALSE
cg00479745		0.13193	0.113437	-0.018493	0.00288189	0.000320982	-3.16645	-2.4599	0.0162973	48.407	3.46333e-12	2.3779e-09	TRUE	65	0.00256091	FALSE	FALSE
cg16030771	RP1-230L10.1	0.690114	0.720236	0.0301218	0.00677491	0.00164483	-2.04226	2.44477	0.0165199	22.3828	2.23367e-06	0.000430654	TRUE	66	0.00513008	FALSE	FALSE
cg11843286	ARHGAP17	0.793902	0.821163	0.0272615	0.0059437	0.00101811	-2.54547	2.44678	0.0166269	33.2277	8.19728e-09	2.93418e-06	TRUE	67	0.00492559	FALSE	FALSE
cg16165135		0.769436	0.808554	0.039118	0.0136955	0.000864103	-3.98636	2.45199	0.0168713	70.5809	4.41765e-17	5.36752e-14	TRUE	68	0.0128314	FALSE	FALSE
cg19185549	TASP1	0.82387	0.857552	0.0336823	0.0102467	0.000577476	-4.14926	2.45032	0.0169818	75.1952	4.26408e-18	5.73103e-15	TRUE	69	0.00966925	FALSE	FALSE
cg22814023	OR2H2	0.849893	0.867413	0.0175194	0.00239127	0.000501782	-2.25264	2.43173	0.0171676	26.7323	2.33682e-07	5.82912e-05	TRUE	70	0.00188949	FALSE	FALSE
cg09208213	TH2LCRR	0.0877797	0.0993515	0.0115718	0.000234001	0.000873339	1.90003	2.43327	0.0176944	21.3603	3.80561e-06	0.000681628	TRUE	71	-0.000639338	FALSE	FALSE
cg23975355	MSMB	0.832548	0.859657	0.0271092	0.00635185	0.000724387	-3.13234	2.42543	0.0177847	47.5311	5.41378e-12	3.56248e-09	TRUE	72	0.00562746	FALSE	FALSE
cg08124288	LPL	0.0487255	0.0545764	0.00585092	6.07374e-05	0.000224867	1.88841	2.42287	0.0181587	21.1112	4.33386e-06	0.000762511	TRUE	73	-0.000164129	FALSE	FALSE
cg14592024	DUT	0.0208249	0.0255087	0.00468376	2.66114e-05	0.000153229	2.52557	2.42874	0.0182218	36.4728	1.54808e-09	6.43068e-07	TRUE	74	-0.000126617	FALSE	FALSE
cg12652063	DACH1	0.10058	0.138125	0.0375455	0.00169888	0.00986573	2.53785	2.4276	0.0182795	36.8	1.30892e-09	5.53498e-07	TRUE	75	-0.00816686	FALSE	FALSE
cg08028580	CEACAM19	0.819157	0.840818	0.0216617	0.00362486	0.000876026	-2.04888	2.40484	0.0183115	22.5152	2.0849e-06	0.000405451	TRUE	76	0.00274883	FALSE	FALSE
cg27312312	KTN1	0.733252	0.696813	-0.0364393	0.00185069	0.00912592	2.30191	-2.42349	0.0183522	30.7072	3.00048e-08	9.4909e-06	TRUE	77	-0.00727524	FALSE	FALSE
cg14799277		0.500144	0.547438	0.047294	0.0171378	0.00433316	-1.98369	2.402	0.0184194	21.2235	4.08728e-06	0.00072462	TRUE	78	0.0128046	FALSE	FALSE
cg18484769	SPSB1	0.763605	0.793221	0.0296152	0.00679184	0.00165728	-2.03499	2.39925	0.0185694	22.2375	2.40923e-06	0.000460169	TRUE	79	0.00513456	FALSE	FALSE
cg02090762	FSCN2	0.0894593	0.0744808	-0.0149785	0.00173868	0.000430363	-2.01437	-2.39437	0.0187943	21.8277	2.98259e-06	0.000554176	TRUE	80	0.00130832	FALSE	FALSE
cg05871901	TRAPPC9	0.794359	0.825646	0.0312877	0.0087339	0.000941282	-3.21393	2.39535	0.0192218	49.6333	1.85339e-12	1.33714e-09	TRUE	81	0.00779262	FALSE	FALSE
cg07138944		0.816352	0.838864	0.0225114	0.00444156	0.000577504	-2.94316	2.388	0.0194794	42.7554	6.203e-11	3.46316e-08	TRUE	82	0.00386406	FALSE	FALSE
cg08196553	SOX2OT	0.126908	0.117544	-0.00936384	0.000735671	0.000134358	-2.45297	-2.37515	0.0199196	31.1242	2.42031e-08	7.84466e-06	TRUE	83	0.000601313	FALSE	FALSE
cg23511885	AP006748.1	0.789355	0.809492	0.0201374	0.00335841	0.000668597	-2.32857	2.37109	0.0200725	28.3695	1.00231e-07	2.77461e-05	TRUE	84	0.00268982	FALSE	FALSE
cg25575802		0.743552	0.771113	0.0275613	0.00622125	0.00137248	-2.18042	2.35933	0.0206139	25.2073	5.14863e-07	0.00011764	TRUE	85	0.00484876	FALSE	FALSE
cg13320146	ANXA9	0.74119	0.774519	0.033329	0.00901738	0.0020826	-2.11433	2.358	0.0206555	23.8407	1.04649e-06	0.000221315	TRUE	86	0.00693478	FALSE	FALSE
cg02829413		0.746859	0.76835	0.0214909	0.00382495	0.000811473	-2.23683	2.35591	0.0208167	26.3956	2.78172e-07	6.78812e-05	TRUE	87	0.00301348	FALSE	FALSE
cg12805491	PAQR7	0.847873	0.872048	0.0241752	0.0054693	0.000489351	-3.48241	2.36252	0.0209668	56.715	5.03774e-14	4.42283e-11	TRUE	88	0.00497995	FALSE	FALSE
cg22067424	AC016903.2	0.753845	0.79027	0.0364248	0.0121685	0.00139628	-3.12349	2.35362	0.0213063	47.3045	6.0772e-12	3.97275e-09	TRUE	89	0.0107722	FALSE	FALSE
cg09463433	LHPP	0.802192	0.824775	0.0225827	0.0045818	0.000627827	-2.86748	2.34988	0.0214036	40.8861	1.61368e-10	8.30957e-08	TRUE	90	0.00395397	FALSE	FALSE
cg14823876	TEAD1	0.844464	0.863232	0.0187681	0.00294459	0.000631401	-2.22144	2.3423	0.0215348	26.0695	3.29342e-07	7.90434e-05	TRUE	91	0.00231319	FALSE	FALSE
cg19617373	C11orf9	0.728587	0.75074	0.022153	0.00406803	0.000911817	-2.15751	2.34113	0.0215703	24.7306	6.59304e-07	0.000146415	TRUE	92	0.00315621	FALSE	FALSE
cg13887095	TUBB1	0.929626	0.940478	0.010852	0.00108489	0.000127723	-3.08646	2.34464	0.0217733	46.3598	9.84127e-12	6.17256e-09	TRUE	93	0.000957166	FALSE	FALSE
cg13318082	CAPZB	0.842549	0.863819	0.0212698	0.00395592	0.000680788	-2.53874	2.33903	0.0218505	33.073	8.87609e-09	3.14963e-06	TRUE	94	0.00327513	FALSE	FALSE
cg05328650	FRMD4A	0.124017	0.168076	0.0440583	0.00304294	0.0137165	2.17237	2.35283	0.0218861	27.348	1.69939e-07	4.44116e-05	TRUE	95	-0.0106735	FALSE	FALSE
cg23622369	HSD17B1	0.050793	0.042219	-0.00857394	0.000628493	0.000127569	-2.30062	-2.32919	0.0222885	27.7629	1.37133e-07	3.67486e-05	TRUE	96	0.000500924	FALSE	FALSE
cg17975235	ZNF704	0.807482	0.833318	0.0258361	0.0063081	0.000651495	-3.27538	2.33315	0.0224765	51.2326	8.20435e-13	6.20186e-10	TRUE	97	0.0056566	FALSE	FALSE
cg08091806		0.747396	0.770836	0.0234401	0.00449041	0.0011605	-1.95211	2.31964	0.0226741	20.6081	5.63567e-06	0.000956271	TRUE	98	0.00332991	FALSE	FALSE
cg10409770	BOC	0.881092	0.895488	0.014396	0.00178625	0.00036056	-2.30862	2.32106	0.0227491	27.9361	1.25389e-07	3.39014e-05	TRUE	99	0.00142569	FALSE	FALSE
cg15371675	MSANTD1	0.766228	0.805971	0.0397434	0.0138304	0.0025673	-2.42952	2.32152	0.0227768	30.5982	3.17388e-08	9.95795e-06	TRUE	100	0.0112631	FALSE	FALSE
cg00326788	HLA-DMA	0.832378	0.794516	-0.0378625	0.000828306	0.0115965	3.80738	-2.34356	0.0230097	75.3923	3.85901e-18	5.21683e-15	TRUE	101	-0.0107682	FALSE	FALSE
cg17035782	GZF1	0.79959	0.858978	0.0593887	0.0308143	0.00620788	-2.31143	2.30583	0.0236286	27.9969	1.21512e-07	3.29685e-05	TRUE	102	0.0246064	FALSE	FALSE
cg22472798	ANO2	0.773713	0.807991	0.0342779	0.0108788	0.00154099	-2.81959	2.30916	0.0236604	39.7164	2.93647e-10	1.42764e-07	TRUE	103	0.00933785	FALSE	FALSE
cg00857862	MAP4	0.754181	0.784944	0.0307634	0.0089244	0.0011104	-3.00667	2.3091	0.0237437	44.3427	2.75644e-11	1.62907e-08	TRUE	104	0.007814	FALSE	FALSE
cg12031740		0.799786	0.830439	0.0306533	0.00882739	0.00113405	-2.96051	2.30845	0.0237624	43.1872	4.97462e-11	2.80207e-08	TRUE	105	0.00769334	FALSE	FALSE
cg22296620	SORD	0.0457689	0.0349283	-0.0108405	0.00103514	0.00020359	-2.34609	-2.30186	0.0238782	28.752	8.22639e-08	2.33099e-05	TRUE	106	0.000831549	FALSE	FALSE
cg05376034		0.820154	0.859413	0.0392587	0.0129258	0.00328741	-1.97522	2.29429	0.0241626	21.0579	4.45619e-06	0.000780877	TRUE	107	0.00963834	FALSE	FALSE
cg02463166	SPTBN1	0.935739	0.943266	0.00752749	0.000492018	0.000107172	-2.19879	2.29444	0.0242537	25.5922	4.21735e-07	9.83961e-05	TRUE	108	0.000384847	FALSE	FALSE
cg20481110	SECTM1	0.880483	0.891361	0.0108787	0.00101435	0.000236792	-2.09887	2.29206	0.0243517	23.5251	1.23296e-06	0.000255703	TRUE	109	0.000777562	FALSE	FALSE
cg14192081	SYT16	0.790783	0.821447	0.0306642	0.00847643	0.00152281	-2.47672	2.29487	0.0243552	31.6598	1.83685e-08	6.11876e-06	TRUE	110	0.00695361	FALSE	FALSE
cg24071546	RP13-379O24.2	0.855025	0.865367	0.0103414	0.000917943	0.000223697	-2.03686	2.27926	0.0251068	22.2748	2.36283e-06	0.00045214	TRUE	111	0.000694246	FALSE	FALSE
cg18817445		0.831282	0.846696	0.0154145	0.00203349	0.000505548	-2.00803	2.27729	0.0252165	21.7025	3.18377e-06	0.000586391	TRUE	112	0.00152794	FALSE	FALSE
cg22999620	ESPNL	0.815443	0.844562	0.029119	0.00802952	0.00114653	-2.80804	2.28194	0.0252948	39.4358	3.39027e-10	1.62921e-07	TRUE	113	0.00688299	FALSE	FALSE
cg08159868	NLRC3	0.808062	0.839914	0.0318527	0.0104515	0.000656103	-3.99364	2.28596	0.02549	70.786	3.98159e-17	4.87871e-14	TRUE	114	0.00979538	FALSE	FALSE
cg12044615	EIF2B3	0.0874879	0.080644	-0.00684396	0.000434453	7.28111e-05	-2.57697	-2.2763	0.0255412	33.9544	5.64188e-09	2.09066e-06	TRUE	115	0.000361642	FALSE	FALSE
cg13369622	SCUBE3	0.70108	0.731895	0.0308152	0.00910575	0.00122878	-2.88955	2.27706	0.0256353	41.4287	1.22249e-10	6.48706e-08	TRUE	116	0.00787697	FALSE	FALSE
cg04808988	LHX4	0.0383257	0.0315289	-0.00679678	0.000401202	9.73583e-05	-2.04295	-2.26701	0.0258792	22.3966	2.21771e-06	0.00042817	TRUE	117	0.000303843	FALSE	FALSE
cg09610020		0.810456	0.829516	0.0190599	0.00326684	0.000670874	-2.28378	2.26841	0.025902	27.3995	1.6547e-07	4.33903e-05	TRUE	118	0.00259596	FALSE	FALSE
cg17656890		0.618386	0.64695	0.0285634	0.00703195	0.00178157	-1.98078	2.26418	0.0260318	21.1665	4.21069e-06	0.00074347	TRUE	119	0.00525038	FALSE	FALSE
cg21297996	C8orf75	0.813616	0.840856	0.0272398	0.00718638	0.00095468	-2.91218	2.26829	0.0262004	41.9871	9.18771e-11	4.96625e-08	TRUE	120	0.0062317	FALSE	FALSE
cg05145314	MRPS33	0.134408	0.0949156	-0.0394922	0.0136248	0.00331343	-2.03983	-2.25981	0.0263403	22.3343	2.29082e-06	0.000440331	TRUE	121	0.0103113	FALSE	FALSE
cg11228807	ADD2	0.812745	0.833514	0.0207683	0.00400835	0.000729484	-2.45806	2.25755	0.0266837	31.2387	2.28176e-08	7.43713e-06	TRUE	122	0.00327886	FALSE	FALSE
cg05144208	TMEM204	0.854358	0.886286	0.0319284	0.0108813	0.000489523	-4.47433	2.26891	0.0266937	84.5599	3.72749e-20	5.93843e-17	TRUE	123	0.0103918	FALSE	FALSE
cg04936610	FAM38A	0.773408	0.800352	0.0269447	0.00649004	0.00146496	-2.14736	2.25271	0.0268533	24.5203	7.35291e-07	0.000161425	TRUE	124	0.00502508	FALSE	FALSE
cg04522267	MVB12B	0.829729	0.847481	0.0177519	0.00275403	0.00069531	-1.98582	2.24947	0.0269913	21.2651	3.99938e-06	0.000711756	TRUE	125	0.00205872	FALSE	FALSE
cg16266007	DAZL	0.947141	0.954401	0.00725944	0.000482165	9.81151e-05	-2.29698	2.25098	0.0270384	27.6841	1.42828e-07	3.80696e-05	TRUE	126	0.00038405	FALSE	FALSE
cg10805838		0.803755	0.833235	0.0294804	0.00858227	0.0010735	-2.99903	2.25567	0.0270561	44.1508	3.04032e-11	1.78022e-08	TRUE	127	0.00750877	FALSE	FALSE
cg13662597		0.785807	0.808713	0.0229057	0.00514938	0.000713532	-2.85135	2.24647	0.0275999	40.491	1.97524e-10	9.92214e-08	TRUE	128	0.00443585	FALSE	FALSE
cg08862267	TTC7B	0.794851	0.815814	0.0209628	0.00396769	0.000896288	-2.14627	2.2413	0.027612	24.4977	7.43996e-07	0.000163039	TRUE	129	0.00307141	FALSE	FALSE
cg24544593	SPATS2L	0.83744	0.855954	0.0185137	0.00347485	0.000379782	-3.19371	2.24525	0.0278325	49.11	2.42005e-12	1.71051e-09	TRUE	130	0.00309506	FALSE	FALSE
cg07337580	THOP1	0.833831	0.85827	0.0244392	0.00586547	0.000836732	-2.80941	2.24098	0.0279504	39.4689	3.33323e-10	1.60485e-07	TRUE	131	0.00502873	FALSE	FALSE
cg14638919		0.754097	0.813888	0.0597907	0.0317558	0.00803114	-1.98334	2.23077	0.0282521	21.2167	4.10176e-06	0.000726263	TRUE	132	0.0237247	FALSE	FALSE
cg04513316	PPP1R37	0.813424	0.833621	0.020197	0.00394084	0.000651522	-2.59662	2.23301	0.0283939	34.4103	4.4636e-09	1.69166e-06	TRUE	133	0.00328932	FALSE	FALSE
cg13209980	KIRREL	0.734828	0.755342	0.020514	0.00398686	0.000766127	-2.3796	2.22453	0.0288756	29.4888	5.624e-08	1.6612e-05	TRUE	134	0.00322074	FALSE	FALSE
cg11720054	PANX3	0.735356	0.757869	0.0225133	0.00478125	0.000945321	-2.33851	2.22318	0.02895	28.5864	8.96107e-08	2.51867e-05	TRUE	135	0.00383593	FALSE	FALSE
cg26812610	MAGI2	0.767331	0.796565	0.0292339	0.00870906	0.00104452	-3.05967	2.2266	0.0290533	45.6797	1.39256e-11	8.57972e-09	TRUE	136	0.00766454	TRUE	FALSE
cg07205452	PRDM10	0.889265	0.908007	0.018742	0.00359285	0.000420068	-3.09643	2.22609	0.0291054	46.6137	8.64536e-12	5.49675e-09	TRUE	137	0.00317278	FALSE	FALSE
cg14514510	EPHA1-AS1	0.809899	0.83419	0.0242913	0.0058943	0.000841505	-2.80828	2.22184	0.0292725	39.4415	3.38043e-10	1.62645e-07	TRUE	138	0.00505279	FALSE	FALSE
cg06852684	IQCE	0.814339	0.829291	0.014952	0.00204563	0.000480476	-2.09001	2.21682	0.0292773	23.3448	1.35407e-06	0.00027784	TRUE	139	0.00156515	FALSE	FALSE
cg27100608	CORO2B	0.858742	0.878287	0.019545	0.00375879	0.00060586	-2.63321	2.21734	0.029507	35.2645	2.8783e-09	1.13022e-06	TRUE	140	0.00315293	FALSE	FALSE
cg26205385	EGFLAM	0.720465	0.743353	0.0228884	0.00480155	0.00113793	-2.07709	2.21274	0.0295613	23.083	1.55158e-06	0.000312381	TRUE	141	0.00366362	FALSE	FALSE
cg22966856	JRK	0.0747256	0.0684758	-0.00624978	0.000394162	5.5314e-05	-2.83307	-2.2134	0.029885	40.0446	2.48227e-10	1.22222e-07	TRUE	142	0.000338848	FALSE	FALSE
cg09849246		0.848444	0.866883	0.0184386	0.0034401	0.000476684	-2.85135	2.21247	0.0299599	40.4909	1.97529e-10	9.92214e-08	TRUE	143	0.00296342	FALSE	FALSE
cg14093365	LPCAT1	0.869146	0.881454	0.0123081	0.00147364	0.00026552	-2.4725	2.20857	0.0300574	31.5644	1.92937e-08	6.39942e-06	TRUE	144	0.00120812	FALSE	FALSE
cg24775327	KIAA1274	0.851381	0.876984	0.0256026	0.00724028	0.000395563	-4.19407	2.21796	0.0300814	76.4742	2.23108e-18	3.05766e-15	TRUE	145	0.00684472	FALSE	FALSE
cg01776691	CAMK2B	0.806156	0.828939	0.0227828	0.0051702	0.000833397	-2.63314	2.2038	0.0304837	35.2629	2.88068e-09	1.13052e-06	TRUE	146	0.0043368	FALSE	FALSE
cg00227784		0.813152	0.840114	0.0269624	0.00761036	0.000866579	-3.13456	2.20403	0.0307029	47.588	5.25906e-12	3.4771e-09	TRUE	147	0.00674379	FALSE	FALSE
cg15979214	TRIM10	0.863954	0.805576	-0.0583781	0.0064889	0.0276003	2.08864	-2.20787	0.0308814	25.5754	4.25433e-07	9.91591e-05	TRUE	148	-0.0211114	FALSE	FALSE
cg10877247	OCA2	0.753855	0.794065	0.04021	0.0151088	0.00354087	-2.09321	2.19418	0.0309243	23.4099	1.30902e-06	0.000269549	TRUE	149	0.0115679	FALSE	FALSE
cg10059519		0.783412	0.808712	0.0252996	0.00662454	0.000849703	-2.96279	2.19959	0.0309519	43.2441	4.83192e-11	2.7355e-08	TRUE	150	0.00577483	FALSE	FALSE
cg19844287	LOC257396	0.0504779	0.0626169	0.012139	9.64497e-05	0.00133202	3.78769	2.21612	0.0311344	74.7358	5.38101e-18	7.16307e-15	TRUE	151	-0.00123557	FALSE	FALSE
cg25224852	KCNH2	0.0823511	0.0552969	-0.0270542	0.00727036	0.00125332	-2.53627	-2.19426	0.0311405	33.0165	9.13789e-09	3.22773e-06	TRUE	152	0.00601704	FALSE	FALSE
cg01374487	ZFP64	0.797076	0.820557	0.0234811	0.0054129	0.00100338	-2.43153	2.19273	0.031202	30.6433	3.10102e-08	9.76014e-06	TRUE	153	0.00440952	FALSE	FALSE
cg07694864		0.0629386	0.0556567	-0.00728197	0.000572781	5.21941e-05	-3.45603	-2.19699	0.0313599	56.0085	7.21566e-14	6.24823e-11	TRUE	154	0.000520587	FALSE	FALSE
cg04434557	SPSB4	0.815785	0.835787	0.0200016	0.00368613	0.000953596	-1.95066	2.18439	0.0315899	20.58	5.71895e-06	0.000967808	TRUE	155	0.00273253	FALSE	FALSE
cg16331828	SRRM2	0.0629281	0.0567122	-0.0062159	0.000410348	4.61766e-05	-3.15161	-2.1898	0.0317701	48.0254	4.20723e-12	2.83552e-09	TRUE	156	0.000364171	FALSE	FALSE
cg02883751	SH3RF3	0.83296	0.859741	0.0267817	0.0077686	0.000727213	-3.41721	2.191	0.0317938	54.9733	1.22181e-13	1.01872e-10	TRUE	157	0.00704139	FALSE	FALSE
cg12905654	TNNT2	0.72112	0.748718	0.0275981	0.00768351	0.00128434	-2.58073	2.18318	0.0319992	34.0416	5.39467e-09	2.01275e-06	TRUE	158	0.00639917	FALSE	FALSE
cg20361205	MIF4GD	0.77236	0.797013	0.0246531	0.00617045	0.00100977	-2.61135	2.18014	0.0322479	34.7533	3.74235e-09	1.4363e-06	TRUE	159	0.00516068	FALSE	FALSE
cg08521354	RBM38	0.806604	0.822373	0.0157694	0.00239585	0.000524485	-2.19157	2.17706	0.0322705	25.4406	4.56207e-07	0.000105345	TRUE	160	0.00187137	FALSE	FALSE
cg02448295	BRD2	0.151734	0.186197	0.0344626	0.0014816	0.0103879	2.80968	2.19474	0.0322979	44.3073	2.80665e-11	1.65365e-08	TRUE	161	-0.00890633	FALSE	FALSE
cg14770246		0.805213	0.828864	0.0236501	0.00588046	0.000769787	-2.9334	2.17933	0.0324685	42.5128	7.02203e-11	3.87998e-08	TRUE	162	0.00511067	FALSE	FALSE
cg13047217	ERICH1	0.833472	0.805305	-0.0281669	0.000727604	0.00716753	3.30025	-2.19248	0.0327076	58.9862	1.58779e-14	1.46998e-11	TRUE	163	-0.00643993	FALSE	FALSE
cg15899637	RP11-439C8.1	0.765285	0.788772	0.0234872	0.00533113	0.00118803	-2.16587	2.1696	0.0328377	24.9041	6.02527e-07	0.000135361	TRUE	164	0.0041431	FALSE	FALSE
cg25462355		0.769794	0.78797	0.0181762	0.00322051	0.000700317	-2.20121	2.16588	0.0331487	25.643	4.10773e-07	9.61284e-05	TRUE	165	0.00252019	FALSE	FALSE
cg06632577	MPP7	0.843877	0.867821	0.0239442	0.00612226	0.000758493	-3.01286	2.17052	0.0331922	44.4981	2.54607e-11	1.51503e-08	TRUE	166	0.00536377	FALSE	FALSE
cg09192412	CASP6	0.776286	0.800523	0.0242373	0.00603841	0.000990485	-2.60796	2.16625	0.0333293	34.6744	3.89729e-09	1.49083e-06	TRUE	167	0.00504792	FALSE	FALSE
cg15840554	AC131097.3	0.805266	0.83815	0.0328841	0.0120174	0.00104585	-3.52238	2.17092	0.0333843	57.789	2.91794e-14	2.62805e-11	TRUE	168	0.0109715	FALSE	FALSE
cg04163540	C7orf41	0.0462739	0.0569638	0.0106899	0.000141735	0.00102083	2.84848	2.17468	0.0338671	45.418	1.59162e-11	9.74577e-09	TRUE	169	-0.000879095	FALSE	FALSE
cg26719062		0.273723	0.247409	-0.0263143	0.00703321	0.00130041	-2.43522	-2.15626	0.0340384	30.7257	2.97208e-08	9.41391e-06	TRUE	170	0.0057328	FALSE	FALSE
cg17262328	RP11-15K19.2	0.0300798	0.0480739	0.0179941	0.000336001	0.00294833	3.13336	2.17375	0.0340852	53.845	2.16944e-13	1.7461e-10	TRUE	171	-0.00261233	FALSE	FALSE
cg27160614	PDE1C	0.790017	0.816262	0.0262451	0.00724914	0.00107955	-2.74738	2.15767	0.0340853	37.9721	7.17627e-10	3.21503e-07	TRUE	172	0.00616959	FALSE	FALSE
cg10605649	MIR1273H	0.832867	0.848094	0.0152272	0.00223858	0.000556464	-2.00822	2.14413	0.0348066	21.7062	3.17758e-06	0.000585561	TRUE	173	0.00168212	FALSE	FALSE
cg16649728	DRAP1	0.81793	0.832575	0.0146455	0.00213163	0.000475661	-2.16395	2.13917	0.0352985	24.8643	6.15114e-07	0.00013801	TRUE	174	0.00165597	FALSE	FALSE
cg27287527	HYAL1	0.808382	0.831883	0.0235015	0.00627287	0.000558423	-3.4897	2.14508	0.0354598	56.9103	4.56145e-14	4.01988e-11	TRUE	175	0.00571445	FALSE	FALSE
cg24066856	GPR17	0.756725	0.783064	0.026339	0.00738887	0.00115159	-2.68172	2.13711	0.0357441	36.4073	1.60105e-09	6.6191e-07	TRUE	176	0.00623727	FALSE	FALSE
cg06793600	HIVEP3	0.10032	0.108312	0.0079922	0.000143026	0.000537491	1.90997	2.14353	0.0357879	21.5745	3.40348e-06	0.00062013	TRUE	177	-0.000394465	FALSE	FALSE
cg18199434	EBF3	0.827476	0.848861	0.0213856	0.00491655	0.000731656	-2.74841	2.13498	0.0359574	37.9967	7.08637e-10	3.18295e-07	TRUE	178	0.00418489	FALSE	FALSE
cg22252653	SERINC5	0.819226	0.83609	0.0168642	0.0030008	0.00051007	-2.55658	2.13163	0.0361413	33.4834	7.18732e-09	2.5994e-06	TRUE	179	0.00249073	FALSE	FALSE
cg16805648	OLFML2B	0.822813	0.841671	0.0188589	0.00397442	0.000473091	-3.07056	2.12731	0.0367715	45.9557	1.20956e-11	7.4987e-09	TRUE	180	0.00350133	FALSE	FALSE
cg10111590		0.11734	0.136473	0.019133	0.000699598	0.00321615	2.20074	2.1326	0.0369193	28.2262	1.07933e-07	2.97126e-05	TRUE	181	-0.00251655	FALSE	FALSE
cg20531211	ZNF592	0.824342	0.841473	0.0171302	0.00308214	0.000573188	-2.42685	2.11927	0.0371342	30.5385	3.27306e-08	1.02507e-05	TRUE	182	0.00250895	FALSE	FALSE
cg13095416		0.0521882	0.0484234	-0.00376475	0.000145535	3.14115e-05	-2.21201	-2.11198	0.0376581	25.8704	3.65133e-07	8.64944e-05	TRUE	183	0.000114124	FALSE	FALSE
cg17052466	TSSC4	0.850526	0.868469	0.0179436	0.00332143	0.000703693	-2.23879	2.11118	0.0377427	26.4372	2.72241e-07	6.6691e-05	TRUE	184	0.00261774	FALSE	FALSE
cg16523372		0.0931023	0.0860916	-0.00701077	0.00052804	8.98996e-05	-2.55426	-2.11221	0.0378225	33.43	7.38754e-09	2.66627e-06	TRUE	185	0.00043814	FALSE	FALSE
cg22850968	OBSCN	0.944001	0.949979	0.00597773	0.000363127	8.36424e-05	-2.11817	2.10812	0.0379488	23.9193	1.00458e-06	0.000213295	TRUE	186	0.000279485	TRUE	FALSE
cg21273765	HIF3A	0.820129	0.844633	0.0245044	0.00648419	0.00110073	-2.55847	2.10732	0.0382587	33.527	7.02801e-09	2.55106e-06	TRUE	187	0.00538346	FALSE	FALSE
cg06104667	TRIM50	0.859585	0.878697	0.0191118	0.00427199	0.0003869	-3.46487	2.11201	0.0382885	56.2452	6.39731e-14	5.58125e-11	TRUE	188	0.00388509	FALSE	FALSE
cg24689026	PNLIPRP2	0.198359	0.171626	-0.0267335	0.00710554	0.0018356	-1.95269	-2.10321	0.0383003	20.6195	5.60223e-06	0.000952222	TRUE	189	0.00526994	FALSE	FALSE
cg15986486	LINC01050	0.728212	0.751984	0.0237712	0.00589411	0.00123402	-2.25591	2.1021	0.0385624	26.802	2.25401e-07	5.65498e-05	TRUE	190	0.00466009	FALSE	FALSE
cg10927086	TP53I11	0.809762	0.828223	0.0184612	0.00371978	0.00060359	-2.62358	2.10417	0.0385756	35.0389	3.23181e-09	1.25348e-06	TRUE	191	0.00311619	FALSE	FALSE
cg27415459	C19orf48	0.828798	0.84874	0.0199419	0.00452095	0.000549777	-3.03971	2.10622	0.0386074	45.1748	1.80214e-11	1.09291e-08	TRUE	192	0.00397118	FALSE	FALSE
cg15380263	FSTL4	0.0884827	0.0993627	0.01088	0.00021104	0.00107436	2.34789	2.11362	0.0386743	31.8615	1.65566e-08	5.56579e-06	TRUE	193	-0.000863317	FALSE	FALSE
cg18216571	SLC7A2	0.868868	0.886195	0.0173262	0.00329623	0.00053408	-2.62569	2.0981	0.0391252	35.0884	3.15075e-09	1.22409e-06	TRUE	194	0.00276215	FALSE	FALSE
cg27065225		0.816427	0.844911	0.0284843	0.00874163	0.00159713	-2.45242	2.09591	0.0392303	31.1117	2.43598e-08	7.88734e-06	TRUE	195	0.00714449	FALSE	FALSE
cg04771084	CYP21A2	0.445988	0.412712	-0.0332764	0.00241208	0.0097982	2.02224	-2.10433	0.0392748	24.0556	9.35947e-07	0.000200496	TRUE	196	-0.00738611	FALSE	FALSE
cg07195282	ZNF563	0.065835	0.0596455	-0.00618944	0.000407039	8.05896e-05	-2.3365	-2.0945	0.0392959	28.5424	9.16673e-08	2.56921e-05	TRUE	197	0.000326449	FALSE	FALSE
cg00826921	C3orf58	0.0999702	0.0822096	-0.0177606	0.00325932	0.00074342	-2.13232	-2.09293	0.0393282	24.21	8.63836e-07	0.000186724	TRUE	198	0.0025159	FALSE	FALSE
cg04970744	TRIM40	0.7889	0.812928	0.0240281	0.00680118	0.00064479	-3.39888	2.0995	0.0393832	54.4863	1.56539e-13	1.27915e-10	TRUE	199	0.00615639	FALSE	FALSE
cg18890615		0.86749	0.884821	0.0173315	0.00328868	0.000564016	-2.5437	2.09099	0.0397322	33.187	8.37076e-09	2.99013e-06	TRUE	200	0.00272466	FALSE	FALSE
cg26114254		0.824481	0.843183	0.0187024	0.00362167	0.000837955	-2.11171	2.08745	0.0398221	23.7871	1.07601e-06	0.000226527	TRUE	201	0.00278371	FALSE	FALSE
cg01147923	ALKBH5	0.0819288	0.075543	-0.00638583	0.000423582	9.72632e-05	-2.12267	-2.08587	0.0399744	24.0117	9.57496e-07	0.000204591	TRUE	202	0.000326318	FALSE	FALSE
cg01018061	SHANK2	0.793615	0.80975	0.0161348	0.00264351	0.000675572	-1.96827	2.08384	0.0400814	20.9222	4.78316e-06	0.000830439	TRUE	203	0.00196793	FALSE	FALSE
cg03252488	XYLT1	0.737604	0.759863	0.0222594	0.00530533	0.00105696	-2.32752	2.08515	0.0401543	28.3466	1.01423e-07	2.80202e-05	TRUE	204	0.00424837	FALSE	FALSE
cg05231837	AC073871.2	0.821152	0.839148	0.0179964	0.00350579	0.000666755	-2.39451	2.08318	0.0403755	29.8187	4.74385e-08	1.42788e-05	TRUE	205	0.00283903	FALSE	FALSE
cg27189973	FAM38A	0.0819122	0.0755265	-0.00638575	0.000419447	0.000103731	-2.01564	-2.07851	0.0406067	21.8529	2.94366e-06	0.000547965	TRUE	206	0.000315716	FALSE	FALSE
cg03828939	TBC1D24	0.0842377	0.0786016	-0.00563603	0.000357064	5.51835e-05	-2.69387	-2.08166	0.0406823	36.6953	1.38114e-09	5.80298e-07	TRUE	207	0.00030188	FALSE	FALSE
cg15114474		0.040674	0.0335011	-0.00717291	0.000524996	0.000135103	-1.95825	-2.07704	0.0407144	20.7273	5.29551e-06	0.000906061	TRUE	208	0.000389893	FALSE	FALSE
cg20711914	UBAP2L	0.83601	0.853501	0.0174917	0.00358427	0.000410753	-3.12534	2.08268	0.0408101	47.3517	5.93263e-12	3.88554e-09	TRUE	209	0.00317351	FALSE	FALSE
cg16183386	MEF2C	0.135513	0.109847	-0.0256655	0.00717809	0.00135145	-2.40909	-2.07823	0.0408488	30.1426	4.01417e-08	1.22628e-05	TRUE	210	0.00582664	FALSE	FALSE
cg01301117	MAD1L1	0.92727	0.936954	0.00968393	0.000994524	0.000215942	-2.20336	2.07686	0.0408644	25.6883	4.01259e-07	9.40918e-05	TRUE	211	0.000778581	FALSE	FALSE
cg20796651	ACOX3	0.704003	0.732915	0.0289123	0.00982086	0.0011067	-3.14959	2.08184	0.0409011	47.9735	4.32022e-12	2.90044e-09	TRUE	212	0.00871417	FALSE	FALSE
cg08782356	CTD-2066L21.3	0.824724	0.849955	0.025231	0.00761829	0.00076042	-3.3246	2.07729	0.0414156	52.5232	4.25206e-13	3.31501e-10	TRUE	213	0.00685787	FALSE	FALSE
cg18054956	KLHL11	0.159264	0.204246	0.0449821	0.000417466	0.0213446	5.67607	2.09426	0.0416023	142.295	8.38423e-33	6.01768e-29	TRUE	214	-0.0209271	FALSE	FALSE
cg16149820		0.72548	0.765154	0.039674	0.0191934	0.00160979	-3.57566	2.07614	0.041636	59.2284	1.4039e-14	1.31019e-11	TRUE	215	0.0175836	FALSE	FALSE
cg03358370	PAQR5	0.764692	0.786178	0.0214857	0.00520809	0.000840497	-2.63144	2.07056	0.0417034	35.223	2.94027e-09	1.15066e-06	TRUE	216	0.00436759	FALSE	FALSE
cg03607728	RWDD2B	0.0916262	0.102767	0.0111406	0.000214728	0.00117304	2.44967	2.08096	0.0417428	34.4745	4.31867e-09	1.6421e-06	TRUE	217	-0.000958315	FALSE	FALSE
cg26754350	EXTL3	0.777512	0.792776	0.0152643	0.00261125	0.000447075	-2.54615	2.06702	0.0419975	33.2434	8.13151e-09	2.91364e-06	TRUE	218	0.00216417	FALSE	FALSE
cg26953535		0.807426	0.833711	0.0262851	0.00792457	0.00118553	-2.7408	2.06608	0.0421959	37.8142	7.78144e-10	3.45723e-07	TRUE	219	0.00673904	FALSE	FALSE
cg22811230	RP11-99H20.1	0.675223	0.712786	0.0375637	0.0147665	0.00363751	-2.02131	2.06161	0.0422304	21.9653	2.77622e-06	0.000521397	TRUE	220	0.011129	FALSE	FALSE
cg08304279		0.787549	0.757658	-0.0298912	0.0017118	0.00836954	2.28964	-2.07463	0.042236	30.4019	3.51187e-08	1.08908e-05	TRUE	221	-0.00665774	FALSE	FALSE
cg24498349	AMIGO2	0.0795383	0.0711229	-0.00841541	0.000785939	0.000147254	-2.41611	-2.06029	0.0425795	30.2989	3.70345e-08	1.14238e-05	TRUE	222	0.000638685	FALSE	FALSE
cg08954348	LIMS1	0.859737	0.876772	0.0170344	0.00321279	0.000609911	-2.39715	2.06013	0.0425849	29.8773	4.60259e-08	1.38897e-05	TRUE	223	0.00260288	FALSE	FALSE
cg26008675	RP11-90J7.3	0.838335	0.857495	0.0191598	0.00382989	0.0009802	-1.96615	2.05547	0.0428027	20.881	4.88725e-06	0.000846189	TRUE	224	0.00284969	FALSE	FALSE
cg11367593	SYPL2	0.206356	0.178034	-0.0283227	0.00889667	0.00169404	-2.3928	-2.05781	0.0428102	29.7809	4.83745e-08	1.45292e-05	TRUE	225	0.00720264	FALSE	FALSE
cg19459470		0.675664	0.700322	0.0246575	0.00661725	0.00139622	-2.24471	2.05624	0.042881	26.5632	2.55056e-07	6.30131e-05	TRUE	226	0.00522104	FALSE	FALSE
cg19459342	CACNA1C	0.834976	0.856425	0.0214486	0.00501783	0.00104908	-2.25794	2.05596	0.0429167	26.8454	2.20403e-07	5.55358e-05	TRUE	227	0.00396875	FALSE	FALSE
cg11623293	RPTOR	0.816774	0.833582	0.0168082	0.00323559	0.000514335	-2.65325	2.05761	0.0429756	35.7351	2.26053e-09	9.07086e-07	TRUE	228	0.00272126	FALSE	FALSE
cg26613648		0.804247	0.822308	0.0180608	0.00343656	0.000851359	-2.01313	2.05335	0.0430381	21.8032	3.021e-06	0.000560266	TRUE	229	0.0025852	FALSE	FALSE
cg17186418		0.799935	0.840359	0.0404241	0.0171805	0.00431801	-1.99233	2.05199	0.0431622	21.3931	3.74122e-06	0.000671997	TRUE	230	0.0128625	FALSE	FALSE
cg16607933	OCA2	0.869118	0.886896	0.0177787	0.00371967	0.00050948	-2.86808	2.05329	0.0435212	40.9008	1.60157e-10	8.25943e-08	TRUE	231	0.00321019	FALSE	FALSE
cg00453202		0.0761988	0.0713456	-0.00485318	0.000262886	5.02324e-05	-2.38775	-2.05061	0.0435214	29.669	5.12479e-08	1.52932e-05	TRUE	232	0.000212654	FALSE	FALSE
cg22626587	MKL2	0.79771	0.817672	0.0199617	0.0042003	0.00108846	-1.94821	2.04183	0.0441586	20.5326	5.86234e-06	0.00098823	TRUE	233	0.00311184	FALSE	FALSE
cg15190401	MEF2C	0.123193	0.107083	-0.0161099	0.00326197	0.000258211	-3.65912	-2.05035	0.0441949	61.4995	4.42867e-15	4.41728e-12	TRUE	234	0.00300376	FALSE	FALSE
cg11370586	RGS14	0.058261	0.0467598	-0.0115013	0.00142363	0.000337759	-2.07551	-2.04173	0.0442388	23.0512	1.57742e-06	0.000317035	TRUE	235	0.00108588	FALSE	FALSE
cg03849923		0.717165	0.737896	0.0207305	0.00493348	0.00083507	-2.56264	2.04435	0.0442497	33.6231	6.68921e-09	2.43697e-06	TRUE	236	0.00409841	FALSE	FALSE
cg26145268		0.678187	0.715011	0.0368233	0.0143456	0.00368894	-1.95933	2.04	0.0443503	20.7482	5.23809e-06	0.000898001	TRUE	237	0.0106566	FALSE	FALSE
cg04806742	SLC38A3	0.840326	0.870454	0.0301286	0.011361	0.000963249	-3.56003	2.04822	0.0443663	58.8053	1.74073e-14	1.60305e-11	TRUE	238	0.0103977	FALSE	FALSE
cg19798703		0.746939	0.765342	0.0184023	0.00370416	0.000819946	-2.17555	2.04079	0.0443899	25.1057	5.42726e-07	0.000123238	TRUE	239	0.00288422	FALSE	FALSE
cg20817822		0.802135	0.820577	0.018442	0.00362912	0.00091083	-1.99437	2.03719	0.0446563	21.4331	3.66394e-06	0.000660671	TRUE	240	0.00271829	FALSE	FALSE
cg21102109	FAM78B	0.84546	0.862424	0.0169643	0.00326711	0.000605989	-2.43065	2.03897	0.0447216	30.6236	3.13265e-08	9.8508e-06	TRUE	241	0.00266113	FALSE	FALSE
cg18756657	C13orf44-AS1	0.779347	0.802292	0.0229449	0.00625771	0.000881737	-2.82721	2.03882	0.0449589	39.9019	2.67045e-10	1.31021e-07	TRUE	242	0.00537597	FALSE	FALSE
cg16279748	RP11-810K23.3	0.739372	0.767488	0.0281167	0.00939842	0.0013951	-2.75205	2.03061	0.0457652	38.0842	6.77575e-10	3.06518e-07	TRUE	243	0.00800332	FALSE	FALSE
cg03926342	TNNT2	0.772105	0.729848	-0.0422564	0.00310542	0.0176582	2.50748	-2.03957	0.0458736	35.9926	1.98065e-09	8.03578e-07	TRUE	244	-0.0145527	FALSE	FALSE
cg20185344	DNHD1	0.796776	0.814747	0.0179709	0.00349681	0.000891325	-1.97202	2.01864	0.0465781	20.9952	4.6043e-06	0.000802704	TRUE	245	0.00260548	FALSE	FALSE
cg03941773	CARNS1	0.789381	0.815113	0.0257319	0.00850282	0.000715228	-3.57147	2.02282	0.0469951	59.1147	1.48744e-14	1.3826e-11	TRUE	246	0.00778759	FALSE	FALSE
cg04069119		0.820412	0.837107	0.0166953	0.00306302	0.000745672	-2.03834	2.01461	0.0470442	22.3044	2.32669e-06	0.000446118	TRUE	247	0.00231734	FALSE	FALSE
cg13044444	ZNRD1	0.0930566	0.0842864	-0.0087701	0.0009619	0.000107877	-3.15651	-2.0184	0.0472676	48.1511	3.94599e-12	2.6776e-09	TRUE	248	0.000854024	FALSE	FALSE
cg23014306	GAS2	0.748657	0.769187	0.0205296	0.00496423	0.000864043	-2.5224	2.01334	0.0474597	32.6987	1.07607e-08	3.7571e-06	TRUE	249	0.00410019	FALSE	FALSE
cg07315207	KCNMA1	0.828057	0.848222	0.0201645	0.00513861	0.000541691	-3.24584	2.01522	0.0476523	50.4621	1.21489e-12	9.00756e-10	TRUE	250	0.00459692	FALSE	FALSE
cg04834770	ADAM12	0.705501	0.737676	0.0321756	0.0123434	0.0020363	-2.59972	2.01041	0.0478202	34.4825	4.30105e-09	1.63629e-06	TRUE	251	0.0103071	FALSE	FALSE
cg20999347		0.253812	0.21685	-0.0369624	0.0160085	0.00293632	-2.44676	-2.00905	0.047879	30.9846	2.60081e-08	8.36349e-06	TRUE	252	0.0130722	FALSE	FALSE
cg25193485	SEC23A	0.843986	0.860623	0.0166373	0.00328702	0.000566433	-2.5368	2.00691	0.0481643	33.0287	9.08095e-09	3.21087e-06	TRUE	253	0.00272059	FALSE	FALSE
cg23609185		0.774542	0.791932	0.0173901	0.0033174	0.000852207	-1.96078	2.00365	0.0481868	20.7764	5.16154e-06	0.000886406	TRUE	254	0.0024652	FALSE	FALSE
cg01074797	PDZK1IP1	0.827411	0.850485	0.023074	0.00615265	0.00123648	-2.31497	2.00539	0.0482002	28.0737	1.16784e-07	3.19471e-05	TRUE	255	0.00491617	FALSE	FALSE
cg20216733		0.830781	0.847746	0.016965	0.00338932	0.000617883	-2.45559	2.00516	0.0483073	31.183	2.34807e-08	7.63185e-06	TRUE	256	0.00277144	FALSE	FALSE
cg02013339	HIRA	0.869917	0.889494	0.0195772	0.00505139	0.000378465	-3.73845	2.00704	0.0487632	63.6758	1.46675e-15	1.53097e-12	TRUE	257	0.00467292	FALSE	FALSE
cg16648036	LPIN1	0.778123	0.801276	0.0231523	0.00634793	0.0011625	-2.44905	1.9987	0.0490128	31.036	2.53284e-08	8.17892e-06	TRUE	258	0.00518543	FALSE	FALSE
cg06330558	SCUBE2	0.808358	0.825592	0.0172344	0.00356516	0.000606216	-2.55606	1.99852	0.0490959	33.4716	7.23128e-09	2.61259e-06	TRUE	259	0.00295895	FALSE	FALSE
cg13699657	UBE3C	0.0782632	0.0734834	-0.0047798	0.000258023	6.15015e-05	-2.0688	-1.99207	0.0495279	22.9157	1.6926e-06	0.000336589	TRUE	260	0.000196521	FALSE	FALSE
cg15100762	LOC101927139	0.785005	0.75263	-0.0323756	0.00272754	0.0101131	1.89055	-1.99941	0.0496983	21.157	4.23145e-06	0.000746379	TRUE	261	-0.00738557	FALSE	FALSE
cg09044154		0.814165	0.837975	0.0238095	0.00725303	0.000812811	-3.15759	1.99562	0.0497513	48.179	3.89024e-12	2.64493e-09	TRUE	262	0.00644022	FALSE	FALSE

## Sheet: 2.iEVORA_uncomplicated
Significant results from iEVORA applied to samples that did NOT experience pregnancy complications
ID	gene name	mean.vg5	mean.htf	mean.diff	var.vg5	var.htf	var.log2.ratio	statistic.t	pvalue.t	statistic.bt	pvalue.bt	qvalue.bt	significant	rank	var_diff	imprinted	birthweight
cg19213744	MOV10L1	0.914247	0.891938	-0.0223091	0.000314027	0.0013994	2.15585	-3.51434	0.000865636	21.8615	2.93058e-06	0.00057071	TRUE	1	-0.00108537	FALSE	FALSE
cg00369443	PTPRN2	0.823374	0.871066	0.0476918	0.00745033	0.00144766	-2.36358	3.37206	0.00129592	25.0513	5.58263e-07	0.000135094	TRUE	2	0.00600267	FALSE	FALSE
cg16230523		0.201822	0.160579	-0.0412427	0.00695093	0.00142884	-2.28236	-3.00406	0.00383389	23.5125	1.24103e-06	0.00027102	TRUE	3	0.00552209	FALSE	FALSE
cg18692149		0.0424702	0.0604825	0.0180124	0.000218673	0.00143341	2.71261	2.88472	0.00567001	33.2544	8.08577e-09	3.27669e-06	TRUE	4	-0.00121474	FALSE	FALSE
cg05814027	PEX10	0.0550214	0.0482595	-0.00676189	0.000208566	4.51573e-05	-2.20747	-2.82977	0.00623835	22.1256	2.55385e-06	0.000508582	TRUE	5	0.000163409	TRUE	FALSE
cg01782410		0.76849	0.838396	0.0699056	0.0283242	0.00113098	-4.64639	2.72862	0.00887507	78.2598	9.03435e-19	1.64224e-15	TRUE	6	0.0271932	FALSE	FALSE
cg16981421	MOV10L1	0.807532	0.8556	0.0480675	0.0137191	0.000662625	-4.37185	2.68435	0.0099133	71.1776	3.26468e-17	5.15394e-14	TRUE	7	0.0130565	FALSE	FALSE
cg23436478	ZNF491	0.0816881	0.106132	0.0244434	0.000568863	0.00300117	2.39937	2.66544	0.0100649	26.6306	2.46307e-07	6.62085e-05	TRUE	8	-0.00243231	FALSE	FALSE
cg17050616	MOV10L1	0.910681	0.895811	-0.0148694	0.000233618	0.00110887	2.24687	-2.64544	0.0105394	23.6022	1.18451e-06	0.000260475	TRUE	9	-0.000875254	FALSE	FALSE
cg12717664		0.724005	0.763495	0.03949	0.00866406	0.0013908	-2.63913	2.62888	0.0109231	30.5213	3.30229e-08	1.14325e-05	TRUE	10	0.00727325	FALSE	FALSE
cg05657883	AC097713.3	0.169772	0.138957	-0.030815	0.00558845	0.000541837	-3.36652	-2.63185	0.0110985	46.5079	9.12478e-12	6.9657e-09	TRUE	11	0.00504661	FALSE	FALSE
cg17035782	GZF1	0.788031	0.866202	0.0781709	0.0362087	0.00335985	-3.42986	2.62823	0.0112231	47.9877	4.28907e-12	3.48027e-09	TRUE	12	0.0328488	FALSE	FALSE
cg19996420		0.79365	0.820299	0.0266496	0.00390331	0.000825681	-2.24104	2.58357	0.01212	22.7434	1.85138e-06	0.000385795	TRUE	13	0.00307763	FALSE	FALSE
cg09777060	CTC-338M12.9	0.693758	0.735337	0.0415791	0.0103863	0.00121158	-3.09971	2.58035	0.0125817	40.4162	2.05233e-10	1.20883e-07	TRUE	14	0.00917469	FALSE	FALSE
cg18695263	LRRC33	0.865985	0.843031	-0.0229546	0.000441428	0.00291473	2.72311	-2.5792	0.0127459	33.4852	7.18068e-09	2.95114e-06	TRUE	15	-0.0024733	FALSE	FALSE
cg24568126	RN5S175	0.0478545	0.0634959	0.0156414	0.000241262	0.00135289	2.48737	2.55175	0.0135612	28.4386	9.6719e-08	2.92385e-05	TRUE	16	-0.00111162	FALSE	FALSE
cg04704414	NUBP2	0.755433	0.796919	0.0414865	0.0104494	0.00137121	-2.9299	2.54919	0.0135612	36.6691	1.3998e-09	6.88854e-07	TRUE	17	0.00907817	FALSE	FALSE
cg04143120		0.865398	0.816498	-0.0488996	0.000891501	0.0147577	4.04908	-2.53811	0.0146262	66.0797	4.33058e-16	6.09085e-13	TRUE	18	-0.0138662	FALSE	FALSE
cg12957442		0.177807	0.143036	-0.0347716	0.00708801	0.00146934	-2.27021	-2.50619	0.0148236	23.2854	1.39654e-06	0.000301669	TRUE	19	0.00561867	FALSE	FALSE
cg01173558	LHX3	0.765025	0.810585	0.0455601	0.013853	0.000745774	-4.21531	2.52489	0.0148572	67.1945	2.45994e-16	3.52391e-13	TRUE	20	0.0131072	FALSE	FALSE
cg00735237	RP11-168P8.5	0.772356	0.812858	0.0405013	0.0105546	0.00108869	-3.2772	2.50953	0.0151461	44.4425	2.61932e-11	1.85512e-08	TRUE	21	0.00946586	FALSE	FALSE
cg15380263	FSTL4	0.0874311	0.101547	0.0141164	0.000214456	0.0011509	2.42401	2.48892	0.0158713	27.1326	1.89969e-07	5.27973e-05	TRUE	22	-0.000936447	FALSE	FALSE
cg27577424	B3GNTL1	0.759218	0.80215	0.0429323	0.0115004	0.00198301	-2.53592	2.4673	0.0165057	28.4292	9.71908e-08	2.93556e-05	TRUE	23	0.00951737	FALSE	FALSE
cg18484769	SPSB1	0.760565	0.796724	0.0361589	0.00834574	0.00150768	-2.46871	2.43034	0.0180785	27.0941	1.93785e-07	5.37077e-05	TRUE	24	0.00683806	FALSE	FALSE
cg08304279		0.79357	0.754603	-0.0389664	0.00174945	0.00925586	2.40347	-2.42007	0.0188402	26.7138	2.35928e-07	6.36397e-05	TRUE	25	-0.00750642	FALSE	FALSE
cg26621234	CCDC171	0.689059	0.7309	0.041841	0.0117772	0.00172039	-2.7752	2.40498	0.019423	33.3535	7.68378e-09	3.13018e-06	TRUE	26	0.0100568	FALSE	FALSE
cg10954985	EFNA3	0.0714446	0.0628147	-0.00862995	0.000477569	0.000100408	-2.24983	-2.39321	0.0197107	22.9062	1.70102e-06	0.000357783	TRUE	27	0.00037716	FALSE	FALSE
cg15100762	LOC101927139	0.794632	0.756776	-0.0378558	0.0011391	0.00932059	3.03252	-2.40758	0.0197692	40.5136	1.95249e-10	1.15786e-07	TRUE	28	-0.00818149	FALSE	FALSE
cg11965936		0.73946	0.773207	0.0337473	0.00731341	0.0016158	-2.1783	2.3804	0.0203078	21.5937	3.36963e-06	0.000643425	TRUE	29	0.00569761	FALSE	FALSE
cg11691908	GPR176	0.260557	0.303672	0.0431155	0.00172517	0.0120222	2.8009	2.39316	0.0203599	35.2112	2.95816e-09	1.3496e-06	TRUE	30	-0.0102971	FALSE	FALSE
cg18696632	PSMB8	0.131446	0.094412	-0.0370338	0.0107255	0.000126736	-6.40308	-2.38376	0.0214047	125.452	4.0518e-29	3.28638e-25	TRUE	31	0.0105988	FALSE	FALSE
cg02042823	A2BP1	0.796082	0.833858	0.0377764	0.0109043	0.000492005	-4.47008	2.37015	0.0218263	73.6984	9.10137e-18	1.53797e-14	TRUE	32	0.0104123	FALSE	FALSE
cg03926342	TNNT2	0.776281	0.721813	-0.0544679	0.00365582	0.0191143	2.38639	-2.3519	0.0222657	26.3675	2.82251e-07	7.44055e-05	TRUE	33	-0.0154585	FALSE	FALSE
cg01877318	CDC27	0.0433895	0.0625574	0.0191679	0.000421722	0.0024029	2.51041	2.34904	0.0224981	28.9191	7.5464e-08	2.35387e-05	TRUE	34	-0.00198118	FALSE	FALSE
cg12428546		0.712046	0.740951	0.0289049	0.00581	0.00102825	-2.49835	2.3323	0.0230607	27.6802	1.43121e-07	4.14802e-05	TRUE	35	0.00478175	FALSE	FALSE
cg07971513	EXTL3	0.868021	0.791565	-0.076456	0.00474686	0.0402335	3.08335	-2.34454	0.0230663	41.7079	1.05982e-10	6.64729e-08	TRUE	36	-0.0354867	FALSE	FALSE
cg06862545	SERPINE2	0.0827736	0.075674	-0.00709955	0.000356466	5.96023e-05	-2.58032	-2.32297	0.0236397	29.3231	6.12595e-08	1.97085e-05	TRUE	37	0.000296864	FALSE	FALSE
cg18516195	BEGAIN	0.128451	0.103013	-0.0254371	0.00489778	0.000459832	-3.41295	-2.32413	0.0240043	47.5914	5.24978e-12	4.20106e-09	TRUE	38	0.00443795	FALSE	FALSE
cg05328650	FRMD4A	0.123842	0.171864	0.0480219	0.00340218	0.014867	2.12758	2.31695	0.0240631	21.3314	3.86354e-06	0.000723458	TRUE	39	-0.0114648	FALSE	FALSE
cg04237232	NTNG2	0.833202	0.779482	-0.0537203	0.00397554	0.018915	2.25031	-2.31453	0.0242878	23.669	1.14409e-06	0.000252703	TRUE	40	-0.0149395	FALSE	FALSE
cg04163540	C7orf41	0.0455791	0.0582441	0.0126649	0.000147073	0.0011196	2.92837	2.31517	0.0246673	38.1002	6.72023e-10	3.53907e-07	TRUE	41	-0.000972523	FALSE	FALSE
cg19844287	LOC257396	0.0504611	0.0644438	0.0139827	0.000100771	0.00143222	3.82911	2.31953	0.0248223	60.2873	8.19758e-15	9.97762e-12	TRUE	42	-0.00133145	FALSE	FALSE
cg08937639	IGSF21	0.771522	0.718017	-0.0535051	0.0036968	0.0196553	2.41057	-2.28118	0.0264274	26.8583	2.18935e-07	5.96336e-05	TRUE	43	-0.0159585	FALSE	FALSE
cg14592024	DUT	0.0207621	0.0255848	0.00482278	2.45649e-05	0.000164648	2.74472	2.2821	0.0265834	33.9617	5.62076e-09	2.37596e-06	TRUE	44	-0.000140083	FALSE	FALSE
cg03118417	RANBP3	0.777156	0.74794	-0.0292167	0.00106315	0.00592572	2.47865	-2.27649	0.0267711	28.2575	1.06203e-07	3.17198e-05	TRUE	45	-0.00486257	FALSE	FALSE
cg10111590		0.117378	0.139784	0.0224052	0.000690572	0.00343811	2.31575	2.27249	0.026917	24.9532	5.87403e-07	0.000141213	TRUE	46	-0.00274753	FALSE	FALSE
cg06293482		0.784562	0.813577	0.0290145	0.00623168	0.00105871	-2.55732	2.2678	0.0269947	28.8588	7.7853e-08	2.41972e-05	TRUE	47	0.00517297	FALSE	FALSE
cg07815919	MIR3134	0.762671	0.801695	0.0390235	0.0126867	0.000582242	-4.44556	2.269	0.0277726	73.0676	1.25287e-17	2.08175e-14	TRUE	48	0.0121045	FALSE	FALSE
cg17674805		0.825572	0.796398	-0.0291744	0.00127468	0.00584688	2.19753	-2.25396	0.0280482	22.6522	1.94137e-06	0.00040202	TRUE	49	-0.0045722	FALSE	FALSE
cg05325288	ATP6V0C	0.780673	0.816137	0.0354638	0.0104475	0.000564657	-4.20964	2.26288	0.0281034	67.051	2.64576e-16	3.78232e-13	TRUE	50	0.00988285	FALSE	FALSE
cg04570208	INPP5A	0.778761	0.813336	0.0345753	0.00989827	0.00058517	-4.08025	2.26077	0.0282001	63.7938	1.3815e-15	1.85319e-12	TRUE	51	0.0093131	FALSE	FALSE
cg11998816	MYL6B	0.0649764	0.089145	0.0241686	0.000737909	0.00415113	2.49199	2.25144	0.0284229	28.5347	9.20339e-08	2.79679e-05	TRUE	52	-0.00341322	FALSE	FALSE
cg03149233	LINC01141	0.776484	0.798919	0.0224351	0.00367289	0.00079545	-2.20707	2.23726	0.0288074	22.1182	2.56363e-06	0.000510238	TRUE	53	0.00287744	FALSE	FALSE
cg16331828	SRRM2	0.0646215	0.056803	-0.00781856	0.00050132	4.60137e-05	-3.4456	-2.23515	0.0296831	48.357	3.55265e-12	2.93402e-09	TRUE	54	0.000455306	FALSE	FALSE
cg15968140	MBNL2	0.768175	0.797631	0.0294563	0.00713192	0.000979303	-2.86446	2.18462	0.0330745	35.2548	2.89268e-09	1.32406e-06	TRUE	55	0.00615262	FALSE	FALSE
cg06967452	MIR1268A	0.743159	0.779321	0.0361623	0.0104219	0.00181189	-2.52406	2.1817	0.0330799	28.1919	1.09861e-07	3.27144e-05	TRUE	56	0.00861006	FALSE	FALSE
cg13047217	ERICH1	0.836144	0.804976	-0.0311679	0.000616322	0.00789514	3.67921	-2.19473	0.0331637	56.4121	5.87678e-14	6.27522e-11	TRUE	57	-0.00727882	FALSE	FALSE
cg05750447	LDLRAD3	0.749613	0.776171	0.0265589	0.00549541	0.00115896	-2.24539	2.17059	0.0337568	22.824	1.77535e-06	0.000371507	TRUE	58	0.00433645	FALSE	FALSE
cg05032297		0.660211	0.62132	-0.0388902	0.0018786	0.0117629	2.64652	-2.16788	0.0346757	31.8145	1.6962e-08	6.34213e-06	TRUE	59	-0.00988434	FALSE	FALSE
cg11976616	C6	0.740706	0.712685	-0.0280211	0.00102677	0.00612202	2.57589	-2.15815	0.0354129	30.3	3.70121e-08	1.26268e-05	TRUE	60	-0.00509525	FALSE	FALSE
cg25379533	OOSP2	0.861484	0.835392	-0.0260922	0.000912987	0.00533616	2.54714	-2.14956	0.0360997	29.6908	5.06752e-08	1.67126e-05	TRUE	61	-0.00442317	FALSE	FALSE
cg06872500	S100A6	0.0235226	0.0290057	0.00548311	4.45335e-05	0.000233069	2.38779	2.14425	0.0364248	26.3959	2.78124e-07	7.33451e-05	TRUE	62	-0.000188535	FALSE	FALSE
cg02432907		0.628871	0.656331	0.0274599	0.00623657	0.00111726	-2.48079	2.13651	0.0367164	27.3324	1.71315e-07	4.83266e-05	TRUE	63	0.00511931	FALSE	FALSE
cg12652063	DACH1	0.0998186	0.135182	0.0353635	0.00180768	0.00983779	2.4442	2.13482	0.0372662	27.5462	1.53383e-07	4.38726e-05	TRUE	64	-0.00803011	FALSE	FALSE
cg08928871	SOLH	0.782453	0.810514	0.0280603	0.00723346	0.000476029	-3.92556	2.13909	0.0373195	59.9439	9.75989e-15	1.17153e-11	TRUE	65	0.00675743	FALSE	FALSE
cg00453202		0.0774813	0.0715041	-0.00597721	0.000302554	4.827e-05	-2.648	-2.13028	0.0373651	30.7034	3.00642e-08	1.05498e-05	TRUE	66	0.000254284	FALSE	FALSE
cg08196553	SOX2OT	0.128022	0.117645	-0.0103773	0.00091863	0.000141805	-2.69557	-2.12757	0.0376313	31.6862	1.81202e-08	6.72103e-06	TRUE	67	0.000776825	FALSE	FALSE
cg00479745		0.132568	0.112797	-0.0197713	0.00351947	0.000342711	-3.36029	-2.12742	0.0380526	46.3632	9.8244e-12	7.45076e-09	TRUE	68	0.00317676	FALSE	FALSE
cg23511885	AP006748.1	0.787174	0.809137	0.0219629	0.00413799	0.00070097	-2.5615	2.1071	0.039346	28.9431	7.45358e-08	2.33328e-05	TRUE	69	0.00343702	FALSE	FALSE
cg24775327	KIAA1274	0.847303	0.878107	0.0308046	0.00915358	0.000375029	-4.60926	2.11396	0.0397572	77.2953	1.47214e-18	2.63473e-15	TRUE	70	0.00877855	FALSE	FALSE
cg20622565		0.729269	0.789699	0.0604302	0.0310895	0.00582143	-2.41698	2.09822	0.0400489	26.082	3.27227e-07	8.46588e-05	TRUE	71	0.0252681	FALSE	FALSE
cg12044615	EIF2B3	0.0878442	0.0802095	-0.00763469	0.000519652	7.11308e-05	-2.869	-2.09809	0.040377	35.3523	2.75149e-09	1.26442e-06	TRUE	72	0.000448521	FALSE	FALSE
cg14638919		0.764334	0.823947	0.0596135	0.0305771	0.00552431	-2.46858	2.09329	0.0405407	27.0916	1.94036e-07	5.3756e-05	TRUE	73	0.0250527	FALSE	FALSE
cg16357930	PLXNB1	0.835754	0.859511	0.0237573	0.00525559	0.000476925	-3.46202	2.09867	0.0406791	48.7433	2.91753e-12	2.46805e-09	TRUE	74	0.00477867	FALSE	FALSE
cg03607728	RWDD2B	0.0909869	0.103323	0.0123362	0.000203123	0.00126303	2.63646	2.09765	0.0407107	31.5972	1.89701e-08	7.01012e-06	TRUE	75	-0.00105991	FALSE	FALSE
cg11401394	TXNDC5	0.851247	0.806641	-0.044606	0.00086886	0.0180136	4.37382	-2.10695	0.0407675	74.8311	5.12762e-18	8.83632e-15	TRUE	76	-0.0171448	FALSE	FALSE
cg01751027		0.792474	0.7617	-0.0307743	0.00126586	0.00786562	2.63544	-2.09681	0.0407876	31.5752	1.91861e-08	7.07492e-06	TRUE	77	-0.00659976	FALSE	FALSE
cg26858707	FAM53B-AS1	0.801876	0.823856	0.0219794	0.00402721	0.00090394	-2.15548	2.08604	0.0409814	21.1812	4.17849e-06	0.00077493	TRUE	78	0.00312327	FALSE	FALSE
cg17292669	RPS6KA2	0.902406	0.914176	0.0117693	0.00117355	0.000260774	-2.17001	2.07124	0.0424001	21.4435	3.64407e-06	0.000687757	TRUE	79	0.00091278	FALSE	FALSE
cg23622369	HSD17B1	0.0504943	0.0423152	-0.00817914	0.00057051	0.000127377	-2.16315	-2.06352	0.0431456	21.3195	3.88764e-06	0.000727384	TRUE	80	0.000443133	FALSE	FALSE
cg07694864		0.062671	0.0554337	-0.00723732	0.000491244	5.45998e-05	-3.16947	-2.07064	0.0431627	41.986	9.19295e-11	5.85206e-08	TRUE	81	0.000436645	FALSE	FALSE
cg23359081	RPL21	0.0758356	0.0919341	0.0160985	0.000334785	0.00225364	2.75095	2.05955	0.0444425	34.0997	5.23598e-09	2.23639e-06	TRUE	82	-0.00191886	FALSE	FALSE
cg16399648	COL27A1	0.739883	0.767529	0.0276465	0.0072448	0.00083377	-3.11922	2.05581	0.0445922	40.8536	1.64074e-10	9.90713e-08	TRUE	83	0.00641103	FALSE	FALSE
cg22472798	ANO2	0.770348	0.808288	0.03794	0.0136794	0.00158724	-3.10742	2.05223	0.0449445	40.5887	1.87888e-10	1.11993e-07	TRUE	84	0.0120922	FALSE	FALSE
cg17473794	ZNF121	0.0339977	0.0399183	0.00592057	6.67402e-05	0.000288394	2.11141	2.04894	0.0449935	21.0305	4.52036e-06	0.000828414	TRUE	85	-0.000221654	FALSE	FALSE
cg18686937		0.808746	0.780419	-0.0283278	0.00105791	0.00702142	2.73054	-2.05142	0.0452422	33.6488	6.60155e-09	2.73573e-06	TRUE	86	-0.00596351	FALSE	FALSE
cg00484695	RP11-218F4.1	0.757561	0.733905	-0.023656	0.00081198	0.00483734	2.5747	-2.04955	0.0453126	30.2746	3.74998e-08	1.27665e-05	TRUE	87	-0.00402537	FALSE	FALSE
cg02448295	BRD2	0.152489	0.188463	0.0359739	0.00150974	0.0115151	2.93115	2.05074	0.0454536	38.1641	6.50395e-10	3.43557e-07	TRUE	88	-0.0100053	FALSE	FALSE
cg11571124	CLIP1	0.796502	0.835501	0.0389986	0.0150268	0.00119891	-3.64775	2.04838	0.0456425	53.1652	3.06647e-13	3.02117e-10	TRUE	89	0.0138279	FALSE	FALSE
cg02714710	SEPHS2	0.0745749	0.0685846	-0.00599037	0.000329581	5.4391e-05	-2.5992	-2.04044	0.0457932	29.7059	5.02812e-08	1.66063e-05	TRUE	90	0.00027519	FALSE	FALSE
cg12434587	MGMT	0.036199	0.0462187	0.0100197	0.000172145	0.00085049	2.30467	2.04207	0.0458575	24.7339	6.58168e-07	0.000155751	TRUE	91	-0.000678345	FALSE	FALSE
cg02646157	RHOBTB1	0.780928	0.751964	-0.0289636	0.00141801	0.00713919	2.3319	-2.04044	0.0460473	25.2739	4.97398e-07	0.000122278	TRUE	92	-0.00572119	FALSE	FALSE
cg07933106		0.716153	0.693747	-0.0224054	0.000933196	0.00421937	2.17678	-2.03518	0.0464598	22.2571	2.38473e-06	0.000480002	TRUE	93	-0.00328617	FALSE	FALSE
cg23863055	FAM188A	0.0821182	0.0743926	-0.00772559	0.000539557	0.000103701	-2.37934	-2.0317	0.046532	25.354	4.77167e-07	0.000117887	TRUE	94	0.000435856	FALSE	FALSE
cg18054956	KLHL11	0.159184	0.208232	0.0490481	0.000500894	0.0236652	5.56212	2.04618	0.0469398	108.297	2.31345e-25	8.25965e-22	TRUE	95	-0.0231643	FALSE	FALSE
cg03905800	ABTB2	0.827408	0.853586	0.0261779	0.00615761	0.0013275	-2.21366	2.01701	0.0479561	22.239	2.40736e-06	0.000483141	TRUE	96	0.00483012	FALSE	FALSE
cg17656890		0.616182	0.647379	0.0311966	0.00874943	0.00189986	-2.2033	2.01513	0.0481502	22.0491	2.65766e-06	0.000524603	TRUE	97	0.00684957	FALSE	FALSE
cg12905654	TNNT2	0.715845	0.747429	0.0315838	0.00962655	0.00131943	-2.8671	2.01642	0.0485134	35.3114	2.80978e-09	1.28951e-06	TRUE	98	0.00830712	FALSE	FALSE
cg01476568	C10orf18	0.0578744	0.0451519	-0.0127224	0.00157081	0.000207948	-2.91722	-2.01517	0.0486832	36.3936	1.6123e-09	7.80047e-07	TRUE	99	0.00136286	FALSE	FALSE
cg26505935	SMOC2	0.756925	0.726954	-0.0299712	0.000803724	0.00849826	3.40239	-2.01974	0.0489878	49.4305	2.0553e-12	1.78195e-09	TRUE	100	-0.00769453	FALSE	FALSE
cg17262328	RP11-15K19.2	0.0305604	0.04904	0.0184795	0.000397458	0.00315433	2.98846	2.01706	0.0490149	39.487	3.30254e-10	1.83793e-07	TRUE	101	-0.00275688	FALSE	FALSE
cg23294388	ZNF416	0.0675629	0.0622742	-0.0052887	0.000253368	5.51986e-05	-2.19853	-2.00689	0.0490405	21.962	2.78105e-06	0.000545403	TRUE	102	0.000198169	FALSE	FALSE
cg23281729	PARD6G	0.106	0.128524	0.0225237	0.000416366	0.00484941	3.54188	2.01689	0.0493732	52.9186	3.47657e-13	3.37184e-10	TRUE	103	-0.00443304	FALSE	FALSE
cg26097711		0.771747	0.742263	-0.0294846	0.00115675	0.00796484	2.78357	-2.00922	0.0497192	34.8241	3.60872e-09	1.60949e-06	TRUE	104	-0.00680809	FALSE	FALSE
cg14678550		0.782722	0.812979	0.0302571	0.00936543	0.000796061	-3.55639	2.00791	0.0498701	50.9784	9.33895e-13	8.5214e-10	TRUE	105	0.00856936	FALSE	FALSE

## Sheet: 3.iEVORA_overlap
Sites identified by both applications of iEVORA
ID	gene name	imprinted	birthweight
cg00369443	PTPRN2	FALSE	FALSE
cg16230523		FALSE	FALSE
cg27577424	B3GNTL1	FALSE	FALSE
cg12957442		FALSE	FALSE
cg12717664		FALSE	FALSE
cg26621234	CCDC171	FALSE	FALSE
cg04704414	NUBP2	FALSE	FALSE
cg05814027	PEX10	TRUE	FALSE
cg11571124	CLIP1	FALSE	FALSE
cg05325288	ATP6V0C	FALSE	FALSE
cg06293482		FALSE	FALSE
cg16981421	MOV10L1	FALSE	FALSE
cg19996420		FALSE	FALSE
cg01173558	LHX3	FALSE	FALSE
cg15968140	MBNL2	FALSE	FALSE
cg06967452	MIR1268A	FALSE	FALSE
cg03149233	LINC01141	FALSE	FALSE
cg16357930	PLXNB1	FALSE	FALSE
cg12428546		FALSE	FALSE
cg05657883	AC097713.3	FALSE	FALSE
cg01782410		FALSE	FALSE
cg08928871	SOLH	FALSE	FALSE
cg02432907		FALSE	FALSE
cg11691908	GPR176	FALSE	FALSE
cg18692149		FALSE	FALSE
cg18696632	PSMB8	FALSE	FALSE
cg10954985	EFNA3	FALSE	FALSE
cg06862545	SERPINE2	FALSE	FALSE
cg14678550		FALSE	FALSE
cg07815919	MIR3134	FALSE	FALSE
cg18516195	BEGAIN	FALSE	FALSE
cg23436478	ZNF491	FALSE	FALSE
cg04570208	INPP5A	FALSE	FALSE
cg24568126	RN5S175	FALSE	FALSE
cg09777060	CTC-338M12.9	FALSE	FALSE
cg00479745		FALSE	FALSE
cg14592024	DUT	FALSE	FALSE
cg12652063	DACH1	FALSE	FALSE
cg18484769	SPSB1	FALSE	FALSE
cg08196553	SOX2OT	FALSE	FALSE
cg23511885	AP006748.1	FALSE	FALSE
cg05328650	FRMD4A	FALSE	FALSE
cg23622369	HSD17B1	FALSE	FALSE
cg17035782	GZF1	FALSE	FALSE
cg22472798	ANO2	FALSE	FALSE
cg12044615	EIF2B3	FALSE	FALSE
cg17656890		FALSE	FALSE
cg14638919		FALSE	FALSE
cg24775327	KIAA1274	FALSE	FALSE
cg19844287	LOC257396	FALSE	FALSE
cg07694864		FALSE	FALSE
cg16331828	SRRM2	FALSE	FALSE
cg12905654	TNNT2	FALSE	FALSE
cg02448295	BRD2	FALSE	FALSE
cg13047217	ERICH1	FALSE	FALSE
cg04163540	C7orf41	FALSE	FALSE
cg17262328	RP11-15K19.2	FALSE	FALSE
cg10111590		FALSE	FALSE
cg15380263	FSTL4	FALSE	FALSE
cg18054956	KLHL11	FALSE	FALSE
cg03607728	RWDD2B	FALSE	FALSE
cg08304279		FALSE	FALSE
cg00453202		FALSE	FALSE
cg03926342	TNNT2	FALSE	FALSE
cg15100762	LOC101927139	FALSE	FALSE

## Sheet: 4.GO_allSamples
Nominally significant enriched Gene ontologies when including all samples
ID	Term	Ont	N	DE	P.DE	FDR
GO:0021526	medial motor column neuron differentiation	BP	2	2	0.000172872	1
GO:0032971	regulation of muscle filament sliding	BP	4	2	0.000372868	1
GO:0043931	ossification involved in bone maturation	BP	17	3	0.00135074	1
GO:0070977	bone maturation	BP	19	3	0.00182775	1
GO:0015173	aromatic amino acid transmembrane transporter activity	MF	6	2	0.00239809	1
GO:0030017	sarcomere	CC	191	8	0.0024414	1
GO:1903115	regulation of actin filament-based movement	BP	45	4	0.0029378	1
GO:0004509	steroid 21-monooxygenase activity	MF	1	1	0.00306131	1
GO:0015179	L-amino acid transmembrane transporter activity	MF	52	4	0.00332584	1
GO:0021523	somatic motor neuron differentiation	BP	6	2	0.00371803	1
GO:0008494	translation activator activity	MF	9	2	0.00373271	1
GO:0047714	galactolipase activity	MF	1	1	0.00375502	1
GO:0102549	1-18:1-2-16:0-monogalactosyldiacylglycerol lipase activity	MF	1	1	0.00375502	1
GO:0099130	estrogen binding	MF	1	1	0.00416827	1
GO:1903924	estradiol binding	MF	1	1	0.00416827	1
GO:2000487	positive regulation of glutamine transport	BP	1	1	0.00427766	1
GO:0044449	contractile fiber part	CC	208	8	0.00430739	1
GO:0048799	animal organ maturation	BP	23	3	0.00435496	1
GO:0030991	intraciliary transport particle A	CC	7	2	0.00439618	1
GO:0015174	basic amino acid transmembrane transporter activity	MF	10	2	0.00455657	1
GO:0030016	myofibril	CC	212	8	0.00481793	1
GO:0042692	muscle cell differentiation	BP	360	11	0.00493903	1
GO:0015801	aromatic amino acid transport	BP	8	2	0.0058793	1
GO:0043292	contractile fiber	CC	223	8	0.00606321	1
GO:0030318	melanocyte differentiation	BP	22	3	0.00617477	1
GO:0015802	basic amino acid transport	BP	13	2	0.0061757	1
GO:0044258	intestinal lipid catabolic process	BP	2	1	0.00677235	1
GO:0006307	DNA dealkylation involved in DNA repair	BP	10	2	0.00728225	1
GO:0030159	receptor signaling complex scaffold activity	MF	24	3	0.00754687	1
GO:0061402	positive regulation of transcription from RNA polymerase II promoter in response to acidic pH	BP	2	1	0.00779379	1
GO:0000417	HIR complex	CC	1	1	0.00795343	1
GO:0035721	intraciliary retrograde transport	BP	12	2	0.00821921	1
GO:0035499	carnosine biosynthetic process	BP	1	1	0.00849531	1
GO:0047730	carnosine synthase activity	MF	1	1	0.00849531	1
GO:0102102	homocarnosine synthase activity	MF	1	1	0.00849531	1
GO:0061459	L-arginine transmembrane transporter activity	MF	1	1	0.00853976	1
GO:0034587	piRNA metabolic process	BP	18	2	0.00871237	1
GO:0014902	myotube differentiation	BP	105	5	0.00905271	1
GO:0017129	triglyceride binding	MF	2	1	0.00948242	1
GO:2000485	regulation of glutamine transport	BP	2	1	0.00965261	1
GO:0046080	dUTP metabolic process	BP	2	1	0.00965864	1
GO:0046081	dUTP catabolic process	BP	2	1	0.00965864	1
GO:0004170	dUTP diphosphatase activity	MF	2	1	0.00965864	1
GO:0030366	molybdopterin synthase activity	MF	2	1	0.00968241	1
GO:0010070	zygote asymmetric cell division	BP	1	1	0.00991047	1
GO:0004806	triglyceride lipase activity	MF	23	2	0.0102665	1
GO:0014067	negative regulation of phosphatidylinositol 3-kinase signaling	BP	15	2	0.0110887	1
GO:0019008	molybdopterin synthase complex	CC	2	1	0.0111743	1
GO:0050931	pigment cell differentiation	BP	32	3	0.0117281	1
GO:0004642	phosphoribosylformylglycinamidine synthase activity	MF	1	1	0.0117495	1
GO:0070252	actin-mediated cell contraction	BP	110	5	0.0118911	1
GO:0030204	chondroitin sulfate metabolic process	BP	35	3	0.0119327	1
GO:0006867	asparagine transport	BP	2	1	0.0121035	1
GO:0015182	L-asparagine transmembrane transporter activity	MF	2	1	0.0121035	1
GO:0035498	carnosine metabolic process	BP	2	1	0.0121123	1
GO:0002537	nitric oxide production involved in inflammatory response	BP	2	1	0.0123102	1
GO:0015171	amino acid transmembrane transporter activity	MF	70	4	0.0125089	1
GO:0006062	sorbitol catabolic process	BP	1	1	0.0128541	1
GO:0019407	hexitol catabolic process	BP	1	1	0.0128541	1
GO:0019519	pentitol metabolic process	BP	1	1	0.0128541	1
GO:0019527	pentitol catabolic process	BP	1	1	0.0128541	1
GO:0051160	L-xylitol catabolic process	BP	1	1	0.0128541	1
GO:0051164	L-xylitol metabolic process	BP	1	1	0.0128541	1
GO:0003939	L-iditol 2-dehydrogenase activity	MF	1	1	0.0128541	1
GO:0031320	hexitol dehydrogenase activity	MF	1	1	0.0128541	1
GO:0046526	D-xylulose reductase activity	MF	1	1	0.0128541	1
GO:0004298	threonine-type endopeptidase activity	MF	21	2	0.0129101	1
GO:0070003	threonine-type peptidase activity	MF	21	2	0.0129101	1
GO:0032556	pyrimidine deoxyribonucleotide binding	MF	2	1	0.0132863	1
GO:0007147	female meiosis II	BP	2	1	0.0137755	1
GO:0019376	galactolipid catabolic process	BP	2	1	0.0137786	1
GO:0009149	pyrimidine nucleoside triphosphate catabolic process	BP	3	1	0.0147184	1
GO:0009213	pyrimidine deoxyribonucleoside triphosphate catabolic process	BP	3	1	0.0147184	1
GO:0032972	regulation of muscle filament sliding speed	BP	2	1	0.0153326	1
GO:0050654	chondroitin sulfate proteoglycan metabolic process	BP	40	3	0.0159787	1
GO:0051365	cellular response to potassium ion starvation	BP	3	1	0.0160851	1
GO:0030702	chromatin silencing at centromere	BP	2	1	0.0169177	1
GO:0032794	GTPase activating protein binding	MF	13	2	0.0172257	1
GO:0043046	DNA methylation involved in gamete generation	BP	20	2	0.0173199	1
GO:0045214	sarcomere organization	BP	46	3	0.0173441	1
GO:0048066	developmental pigmentation	BP	41	3	0.0174524	1
GO:1901223	negative regulation of NIK/NF-kappaB signaling	BP	23	2	0.0175581	1
GO:0005496	steroid binding	MF	85	4	0.018084	1
GO:0060048	cardiac muscle contraction	BP	126	5	0.0182372	1
GO:0071467	cellular response to pH	BP	20	2	0.0185028	1
GO:0033612	receptor serine/threonine kinase binding	MF	22	2	0.0186111	1
GO:0060998	regulation of dendritic spine development	BP	62	4	0.018896	1
GO:1990584	cardiac Troponin complex	CC	3	1	0.0195021	1
GO:0008381	mechanosensitive ion channel activity	MF	14	2	0.019714	1
GO:0042628	mating plug formation	BP	1	1	0.0207243	1
GO:0045297	post-mating behavior	BP	1	1	0.0207243	1
GO:0061108	seminal vesicle epithelium development	BP	1	1	0.0207243	1
GO:0005516	calmodulin binding	MF	185	7	0.0214679	1
GO:0001888	glucuronyl-galactosyl-proteoglycan 4-alpha-N-acetylglucosaminyltransferase activity	MF	2	1	0.0217278	1
GO:0006060	sorbitol metabolic process	BP	2	1	0.0227547	1
GO:0046370	fructose biosynthetic process	BP	2	1	0.0227547	1
GO:0045663	positive regulation of myoblast differentiation	BP	22	2	0.0228504	1
GO:0015817	histidine transport	BP	2	1	0.0240276	1
GO:0006029	proteoglycan metabolic process	BP	82	4	0.0241708	1
GO:0007224	smoothened signaling pathway	BP	125	5	0.0255698	1
GO:0061484	hematopoietic stem cell homeostasis	BP	3	1	0.026078	1
GO:0003138	primary heart field specification	BP	1	1	0.0265727	1
GO:0003172	sinoatrial valve development	BP	1	1	0.0265727	1
GO:0003185	sinoatrial valve morphogenesis	BP	1	1	0.0265727	1
GO:0006304	DNA modification	BP	109	4	0.0271701	1
GO:0061107	seminal vesicle development	BP	3	1	0.0274038	1
GO:0006226	dUMP biosynthetic process	BP	5	1	0.0275572	1
GO:0015828	tyrosine transport	BP	1	1	0.0275625	1
GO:0005302	L-tyrosine transmembrane transporter activity	MF	1	1	0.0275625	1
GO:0006059	hexitol metabolic process	BP	3	1	0.027584	1
GO:0031549	negative regulation of brain-derived neurotrophic factor receptor signaling pathway	BP	1	1	0.0283058	1
GO:2001246	negative regulation of phosphatidylcholine biosynthetic process	BP	1	1	0.0284625	1
GO:0047159	1-alkenylglycerophosphocholine O-acyltransferase activity	MF	1	1	0.0284625	1
GO:0047191	1-alkylglycerophosphocholine O-acyltransferase activity	MF	1	1	0.0284625	1
GO:0003908	methylated-DNA-[protein]-cysteine S-methyltransferase activity	MF	1	1	0.0285656	1
GO:0004465	lipoprotein lipase activity	MF	7	1	0.02909	1
GO:0046174	polyol catabolic process	BP	22	2	0.0295469	1
GO:0044861	protein transport into plasma membrane raft	BP	2	1	0.0298512	1
GO:1902303	negative regulation of potassium ion export	BP	2	1	0.0303251	1
GO:1903765	negative regulation of potassium ion export across plasma membrane	BP	2	1	0.0303251	1
GO:0061055	myotome development	BP	4	1	0.0303554	1
GO:0051123	RNA polymerase II preinitiation complex assembly	BP	31	2	0.0306252	1
GO:1904217	regulation of CDP-diacylglycerol-serine O-phosphatidyltransferase activity	BP	3	1	0.0308454	1
GO:1904219	positive regulation of CDP-diacylglycerol-serine O-phosphatidyltransferase activity	BP	3	1	0.0308454	1
GO:1904222	positive regulation of serine C-palmitoyltransferase activity	BP	3	1	0.0308454	1
GO:0048701	embryonic cranial skeleton morphogenesis	BP	44	3	0.0311899	1
GO:0008324	cation transmembrane transporter activity	MF	619	13	0.0314229	1
GO:0005290	L-histidine transmembrane transporter activity	MF	3	1	0.031699	1
GO:0097638	L-arginine import across plasma membrane	BP	3	1	0.0317561	1
GO:0030048	actin filament-based movement	BP	131	5	0.0323744	1
GO:0070401	NADP+ binding	MF	2	1	0.032497	1
GO:0003064	regulation of heart rate by hormone	BP	2	1	0.0325111	1
GO:0120033	negative regulation of plasma membrane bounded cell projection assembly	BP	26	2	0.0325132	1
GO:0007292	female gamete generation	BP	130	4	0.0331041	1
GO:0030990	intraciliary transport particle	CC	28	2	0.0331065	1
GO:0036117	hyaluranon cable	CC	2	1	0.0331767	1
GO:1900226	negative regulation of NLRP3 inflammasome complex assembly	BP	5	1	0.0332505	1
GO:0003012	muscle system process	BP	443	10	0.0333715	1
GO:0006812	cation transport	BP	1067	19	0.0334677	1
GO:0010890	positive regulation of sequestering of triglyceride	BP	7	1	0.0336842	1
GO:0001544	initiation of primordial ovarian follicle growth	BP	2	1	0.0339684	1
GO:0090079	translation regulator activity, nucleic acid binding	MF	22	2	0.0343583	1
GO:0072733	response to staurosporine	BP	5	1	0.0344856	1
GO:0072734	cellular response to staurosporine	BP	5	1	0.0344856	1
GO:0060072	large conductance calcium-activated potassium channel activity	MF	2	1	0.0350733	1
GO:1904220	regulation of serine C-palmitoyltransferase activity	BP	4	1	0.035089	1
GO:0034371	chylomicron remodeling	BP	8	1	0.0351382	1
GO:0048706	embryonic skeletal system development	BP	123	5	0.0353853	1
GO:0005891	voltage-gated calcium channel complex	CC	42	3	0.0353863	1
GO:0051291	protein heterooligomerization	BP	130	4	0.035426	1
GO:0000983	transcription factor activity, RNA polymerase II core promoter sequence-specific DNA binding	MF	21	2	0.0356078	1
GO:0055077	gap junction hemi-channel activity	MF	4	1	0.0357263	1
GO:0046078	dUMP metabolic process	BP	7	1	0.035936	1
GO:0070699	type II activin receptor binding	MF	2	1	0.0361071	1
GO:0030899	calcium-dependent ATPase activity	MF	3	1	0.0366036	1
GO:0030158	protein xylosyltransferase activity	MF	3	1	0.0369289	1
GO:0000064	L-ornithine transmembrane transporter activity	MF	4	1	0.036998	1
GO:0097200	cysteine-type endopeptidase activity involved in execution phase of apoptosis	MF	4	1	0.0370189	1
GO:0019075	virus maturation	BP	2	1	0.0370757	1
GO:0030172	troponin C binding	MF	3	1	0.0372502	1
GO:0060830	ciliary receptor clustering involved in smoothened signaling pathway	BP	3	1	0.0375362	1
GO:0009597	detection of virus	BP	5	1	0.0376221	1
GO:0015807	L-amino acid transport	BP	64	3	0.0378146	1
GO:0051490	negative regulation of filopodium assembly	BP	3	1	0.0380897	1
GO:1900220	semaphorin-plexin signaling pathway involved in bone trabecula morphogenesis	BP	2	1	0.0382731	1
GO:0035510	DNA dealkylation	BP	31	2	0.038565	1
GO:0032437	cuticular plate	CC	4	1	0.0393688	1
GO:0051012	microtubule sliding	BP	2	1	0.0394068	1
GO:0048477	oogenesis	BP	83	3	0.0394553	1
GO:0035983	response to trichostatin A	BP	3	1	0.0398	1
GO:0035984	cellular response to trichostatin A	BP	3	1	0.0398	1
GO:0048147	negative regulation of fibroblast proliferation	BP	31	2	0.0399614	1
GO:0006941	striated muscle contraction	BP	160	5	0.0402843	1
GO:0009177	pyrimidine deoxyribonucleoside monophosphate biosynthetic process	BP	7	1	0.0404731	1
GO:0014066	regulation of phosphatidylinositol 3-kinase signaling	BP	106	4	0.0409537	1
GO:0055095	lipoprotein particle mediated signaling	BP	3	1	0.0410768	1
GO:0055096	low-density lipoprotein particle mediated signaling	BP	3	1	0.0410768	1
GO:0047192	1-alkylglycerophosphocholine O-acetyltransferase activity	MF	3	1	0.0419355	1
GO:0007521	muscle cell fate determination	BP	2	1	0.0424037	1
GO:0101006	protein histidine phosphatase activity	MF	3	1	0.0424447	1
GO:0035914	skeletal muscle cell differentiation	BP	69	3	0.0425884	1
GO:0006305	DNA alkylation	BP	69	3	0.0428978	1
GO:0006306	DNA methylation	BP	69	3	0.0428978	1
GO:0048704	embryonic skeletal system morphogenesis	BP	92	4	0.0430853	1
GO:0015186	L-glutamine transmembrane transporter activity	MF	5	1	0.0431072	1
GO:0009211	pyrimidine deoxyribonucleoside triphosphate metabolic process	BP	7	1	0.0431711	1
GO:0031914	negative regulation of synaptic plasticity	BP	5	1	0.043189	1
GO:0032552	deoxyribonucleotide binding	MF	7	1	0.0433508	1
GO:0051145	smooth muscle cell differentiation	BP	72	3	0.0438345	1
GO:0030049	muscle filament sliding	BP	38	2	0.0439709	1
GO:0033275	actin-myosin filament sliding	BP	38	2	0.0439709	1
GO:0009176	pyrimidine deoxyribonucleoside monophosphate metabolic process	BP	8	1	0.0446937	1
GO:0050501	hyaluronan synthase activity	MF	4	1	0.0448605	1
GO:0015275	stretch-activated, cation-selective, calcium channel activity	MF	2	1	0.0455019	1
GO:0015808	L-alanine transport	BP	7	1	0.0455989	1
GO:0015180	L-alanine transmembrane transporter activity	MF	7	1	0.0455989	1
GO:0022858	alanine transmembrane transporter activity	MF	7	1	0.0455989	1
GO:0015012	heparan sulfate proteoglycan biosynthetic process	BP	24	2	0.0457969	1
GO:0003400	regulation of COPII vesicle coating	BP	6	1	0.0458144	1
GO:0090113	regulation of ER to Golgi vesicle-mediated transport by GTP hydrolysis	BP	6	1	0.0458144	1
GO:0060244	negative regulation of cell proliferation involved in contact inhibition	BP	3	1	0.045999	1
GO:0061061	muscle structure development	BP	629	13	0.0460816	1
GO:0005851	eukaryotic translation initiation factor 2B complex	CC	6	1	0.0463913	1
GO:0004427	inorganic diphosphatase activity	MF	4	1	0.0465684	1
GO:0060996	dendritic spine development	BP	81	4	0.046671	1
GO:0019432	triglyceride biosynthetic process	BP	35	2	0.0469259	1
GO:0019103	pyrimidine nucleotide binding	MF	6	1	0.0469394	1
GO:0032970	regulation of actin filament-based process	BP	363	9	0.0472216	1
GO:0035553	oxidative single-stranded RNA demethylation	BP	3	1	0.0477609	1
GO:0010800	positive regulation of peptidyl-threonine phosphorylation	BP	27	2	0.0478133	1
GO:2000111	positive regulation of macrophage apoptotic process	BP	3	1	0.0478806	1
GO:0006642	triglyceride mobilization	BP	4	1	0.0480747	1
GO:0004117	calmodulin-dependent cyclic-nucleotide phosphodiesterase activity	MF	3	1	0.0482466	1
GO:0048101	calcium- and calmodulin-regulated 3',5'-cyclic-GMP phosphodiesterase activity	MF	3	1	0.0482466	1
GO:0006868	glutamine transport	BP	6	1	0.0482736	1
GO:2001245	regulation of phosphatidylcholine biosynthetic process	BP	4	1	0.0483055	1
GO:0032743	positive regulation of interleukin-2 production	BP	29	2	0.0487746	1
GO:0006548	histidine catabolic process	BP	8	1	0.0487994	1
GO:0052805	imidazole-containing compound catabolic process	BP	8	1	0.0487994	1
GO:0009204	deoxyribonucleoside triphosphate catabolic process	BP	9	1	0.0491039	1
GO:0014802	terminal cisterna	CC	4	1	0.0491232	1
GO:0030239	myofibril assembly	BP	67	3	0.0493358	1
GO:0055075	potassium ion homeostasis	BP	28	2	0.0494664	1
GO:0051146	striated muscle cell differentiation	BP	268	7	0.0494735	1
GO:0015175	neutral amino acid transmembrane transporter activity	MF	29	2	0.0495131	1
GO:0071148	TEAD-1-YAP complex	CC	2	1	0.0495685	1
GO:0032027	myosin light chain binding	MF	7	1	0.049714	1
GO:2000311	regulation of AMPA receptor activity	BP	23	2	0.0498819	1

## Sheet: 5.GO_uncomplicated
Nominally significant enriched Gene ontologies when excluding pregnancy complications
ID	Term	Ont	N	DE	P.DE	FDR
GO:0099130	estrogen binding	MF	1	1	0.00176868	1
GO:1903924	estradiol binding	MF	1	1	0.00176868	1
GO:0005523	tropomyosin binding	MF	15	2	0.0018898	1
GO:0046080	dUTP metabolic process	BP	2	1	0.00343413	1
GO:0046081	dUTP catabolic process	BP	2	1	0.00343413	1
GO:0004170	dUTP diphosphatase activity	MF	2	1	0.00343413	1
GO:0030366	molybdopterin synthase activity	MF	2	1	0.00475458	1
GO:0019008	molybdopterin synthase complex	CC	2	1	0.00496476	1
GO:0032556	pyrimidine deoxyribonucleotide binding	MF	2	1	0.00531509	1
GO:0070613	regulation of protein processing	BP	107	3	0.00534699	1
GO:0032972	regulation of muscle filament sliding speed	BP	2	1	0.00552215	1
GO:1903317	regulation of protein maturation	BP	109	3	0.00574698	1
GO:0009149	pyrimidine nucleoside triphosphate catabolic process	BP	3	1	0.00585062	1
GO:0009213	pyrimidine deoxyribonucleoside triphosphate catabolic process	BP	3	1	0.00585062	1
GO:0016260	selenocysteine biosynthetic process	BP	2	1	0.00613733	1
GO:0070329	tRNA seleno-modification	BP	2	1	0.00613733	1
GO:0004756	selenide, water dikinase activity	MF	2	1	0.00613733	1
GO:0016781	phosphotransferase activity, paired acceptors	MF	2	1	0.00613733	1
GO:0030049	muscle filament sliding	BP	38	2	0.00707819	1
GO:0033275	actin-myosin filament sliding	BP	38	2	0.00707819	1
GO:1990584	cardiac Troponin complex	CC	3	1	0.00735664	1
GO:0001970	positive regulation of activation of membrane attack complex	BP	2	1	0.00762828	1
GO:0042628	mating plug formation	BP	1	1	0.00778281	1
GO:0045297	post-mating behavior	BP	1	1	0.00778281	1
GO:0061108	seminal vesicle epithelium development	BP	1	1	0.00778281	1
GO:0001888	glucuronyl-galactosyl-proteoglycan 4-alpha-N-acetylglucosaminyltransferase activity	MF	2	1	0.00848293	1
GO:0016807	cysteine-type carboxypeptidase activity	MF	3	1	0.00987122	1
GO:0070004	cysteine-type exopeptidase activity	MF	3	1	0.00987122	1
GO:0045917	positive regulation of complement activation	BP	3	1	0.00996436	1
GO:2000259	positive regulation of protein activation cascade	BP	3	1	0.00996436	1
GO:0021526	medial motor column neuron differentiation	BP	2	1	0.0100765	1
GO:0061107	seminal vesicle development	BP	3	1	0.0102188	1
GO:0036364	transforming growth factor beta1 activation	BP	2	1	0.0104651	1
GO:0005579	membrane attack complex	CC	7	1	0.0108555	1
GO:0001905	activation of membrane attack complex	BP	3	1	0.0108704	1
GO:0001969	regulation of activation of membrane attack complex	BP	3	1	0.0108704	1
GO:0016259	selenocysteine metabolic process	BP	4	1	0.0108731	1
GO:0006226	dUMP biosynthetic process	BP	5	1	0.0109284	1
GO:0043277	apoptotic cell clearance	BP	38	2	0.0111061	1
GO:0031549	negative regulation of brain-derived neurotrophic factor receptor signaling pathway	BP	1	1	0.0113023	1
GO:0032971	regulation of muscle filament sliding	BP	4	1	0.0113064	1
GO:0003908	methylated-DNA-[protein]-cysteine S-methyltransferase activity	MF	1	1	0.0114234	1
GO:0044861	protein transport into plasma membrane raft	BP	2	1	0.0119957	1
GO:0070401	NADP+ binding	MF	2	1	0.0131169	1
GO:0030899	calcium-dependent ATPase activity	MF	3	1	0.0134345	1
GO:0030172	troponin C binding	MF	3	1	0.0139625	1
GO:1900220	semaphorin-plexin signaling pathway involved in bone trabecula morphogenesis	BP	2	1	0.0142381	1
GO:0046078	dUMP metabolic process	BP	7	1	0.0148989	1
GO:0035470	positive regulation of vascular wound healing	BP	4	1	0.0152555	1
GO:0070252	actin-mediated cell contraction	BP	110	3	0.015518	1
GO:0009177	pyrimidine deoxyribonucleoside monophosphate biosynthetic process	BP	7	1	0.0157843	1
GO:0009211	pyrimidine deoxyribonucleoside triphosphate metabolic process	BP	7	1	0.0164241	1
GO:0014005	microglia development	BP	4	1	0.0178686	1
GO:0060244	negative regulation of cell proliferation involved in contact inhibition	BP	3	1	0.0178759	1
GO:0032552	deoxyribonucleotide binding	MF	7	1	0.0178867	1
GO:0009176	pyrimidine deoxyribonucleoside monophosphate metabolic process	BP	8	1	0.0179215	1
GO:0005851	eukaryotic translation initiation factor 2B complex	CC	6	1	0.0179266	1
GO:0019103	pyrimidine nucleotide binding	MF	6	1	0.01842	1
GO:0101003	ficolin-1-rich granule membrane	CC	59	2	0.0198014	1
GO:0009204	deoxyribonucleoside triphosphate catabolic process	BP	9	1	0.0205092	1
GO:0046658	anchored component of plasma membrane	CC	55	2	0.0210982	1
GO:0048403	brain-derived neurotrophic factor binding	MF	3	1	0.0211127	1
GO:0097512	cardiac myofibril	CC	7	1	0.0211871	1
GO:0014004	microglia differentiation	BP	5	1	0.0212354	1
GO:0031548	regulation of brain-derived neurotrophic factor receptor signaling pathway	BP	2	1	0.0216836	1
GO:1903115	regulation of actin filament-based movement	BP	45	2	0.0217387	1
GO:0008172	S-methyltransferase activity	MF	6	1	0.0221903	1
GO:0006777	Mo-molybdopterin cofactor biosynthetic process	BP	6	1	0.022427	1
GO:0019720	Mo-molybdopterin cofactor metabolic process	BP	6	1	0.022427	1
GO:1901898	negative regulation of relaxation of cardiac muscle	BP	2	1	0.0224556	1
GO:0031225	anchored component of membrane	CC	163	3	0.0225372	1
GO:0099029	anchored component of presynaptic active zone membrane	CC	4	1	0.022539	1
GO:0005861	troponin complex	CC	9	1	0.0231062	1
GO:0044860	protein localization to plasma membrane raft	BP	4	1	0.0232514	1
GO:0071546	pi-body	CC	7	1	0.0236284	1
GO:0001887	selenium compound metabolic process	BP	6	1	0.0238536	1
GO:0010757	negative regulation of plasminogen activation	BP	6	1	0.024224	1
GO:0009221	pyrimidine deoxyribonucleotide biosynthetic process	BP	10	1	0.0244515	1
GO:0032596	protein transport into membrane raft	BP	4	1	0.024575	1
GO:0061043	regulation of vascular wound healing	BP	8	1	0.0245867	1
GO:0032324	molybdopterin cofactor biosynthetic process	BP	7	1	0.0247844	1
GO:0043545	molybdopterin cofactor metabolic process	BP	7	1	0.0247844	1
GO:0051189	prosthetic group metabolic process	BP	7	1	0.0247844	1
GO:1990111	spermatoproteasome complex	CC	5	1	0.0248075	1
GO:0047429	nucleoside-triphosphate diphosphatase activity	MF	10	1	0.0250239	1
GO:0031013	troponin I binding	MF	5	1	0.0268211	1
GO:0004303	estradiol 17-beta-dehydrogenase activity	MF	11	1	0.0269852	1
GO:1901078	negative regulation of relaxation of muscle	BP	5	1	0.0277989	1
GO:0001075	transcription factor activity, RNA polymerase II core promoter sequence-specific binding involved in preinitiation complex assembly	MF	7	1	0.0290095	1
GO:0031232	extrinsic component of external side of plasma membrane	CC	8	1	0.0290839	1
GO:0016783	sulfurtransferase activity	MF	12	1	0.0291636	1
GO:0052658	inositol-1,4,5-trisphosphate 5-phosphatase activity	MF	5	1	0.030023	1
GO:0035583	sequestering of TGFbeta in extracellular matrix	BP	4	1	0.0301079	1
GO:0030048	actin filament-based movement	BP	131	3	0.030438	1
GO:0009143	nucleoside triphosphate catabolic process	BP	13	1	0.0304546	1
GO:0009157	deoxyribonucleoside monophosphate biosynthetic process	BP	11	1	0.0309651	1
GO:0003431	growth plate cartilage chondrocyte development	BP	4	1	0.0315889	1
GO:0004711	ribosomal protein S6 kinase activity	MF	5	1	0.0316012	1
GO:0007320	insemination	BP	12	1	0.0316084	1
GO:0000381	regulation of alternative mRNA splicing, via spliceosome	BP	58	2	0.0316145	1
GO:0042731	PH domain binding	MF	4	1	0.0331072	1
GO:0032905	transforming growth factor beta1 production	BP	9	1	0.0340235	1
GO:0031547	brain-derived neurotrophic factor receptor signaling pathway	BP	4	1	0.0340599	1
GO:1901897	regulation of relaxation of cardiac muscle	BP	6	1	0.0351886	1
GO:0009223	pyrimidine deoxyribonucleotide catabolic process	BP	13	1	0.035276	1
GO:0006305	DNA alkylation	BP	69	2	0.0353786	1
GO:0006306	DNA methylation	BP	69	2	0.0353786	1
GO:1902961	positive regulation of aspartic-type endopeptidase activity involved in amyloid precursor protein catabolic process	BP	6	1	0.0359304	1
GO:1905247	positive regulation of aspartic-type peptidase activity	BP	6	1	0.0359304	1
GO:0006703	estrogen biosynthetic process	BP	13	1	0.0365864	1
GO:0009008	DNA-methyltransferase activity	MF	6	1	0.0367417	1
GO:0021523	somatic motor neuron differentiation	BP	6	1	0.0367909	1
GO:0071694	maintenance of protein location in extracellular region	BP	7	1	0.0370196	1
GO:0002922	positive regulation of humoral immune response	BP	16	1	0.0373935	1
GO:0019774	proteasome core complex, beta-subunit complex	CC	11	1	0.0374891	1
GO:0071692	protein localization to extracellular region	BP	8	1	0.0376543	1
GO:0046933	proton-transporting ATP synthase activity, rotational mechanism	MF	16	1	0.0377008	1
GO:0006244	pyrimidine nucleotide catabolic process	BP	14	1	0.0386266	1
GO:0042975	peroxisome proliferator activated receptor binding	MF	11	1	0.0393761	1
GO:0033179	proton-transporting V-type ATPase, V0 domain	CC	10	1	0.0395044	1
GO:0051593	response to folic acid	BP	10	1	0.0400406	1
GO:1990380	Lys48-specific deubiquitinase activity	MF	10	1	0.0400799	1
GO:0044352	pinosome	CC	6	1	0.040168	1
GO:0044354	macropinosome	CC	6	1	0.040168	1
GO:0000380	alternative mRNA splicing, via spliceosome	BP	67	2	0.0404178	1
GO:0004445	inositol-polyphosphate 5-phosphatase activity	MF	6	1	0.04057	1
GO:0005859	muscle myosin complex	CC	18	1	0.0407027	1
GO:0009162	deoxyribonucleoside monophosphate metabolic process	BP	14	1	0.0408017	1
GO:0010944	negative regulation of transcription by competitive promoter binding	BP	9	1	0.0420138	1
GO:0099026	anchored component of presynaptic membrane	CC	8	1	0.0424748	1
GO:0036363	transforming growth factor beta activation	BP	9	1	0.0431516	1
GO:0061042	vascular wound healing	BP	13	1	0.0438647	1
GO:0032780	negative regulation of ATPase activity	BP	15	1	0.0446486	1
GO:0001206	distal enhancer DNA-binding transcription repressor activity, RNA polymerase II-specific	MF	9	1	0.045044	1
GO:0007409	axonogenesis	BP	427	6	0.0452614	1
GO:0035581	sequestering of extracellular ligand from receptor	BP	9	1	0.0455368	1
GO:1903044	protein localization to membrane raft	BP	7	1	0.0456528	1
GO:0031616	spindle pole centrosome	CC	13	1	0.0471861	1
GO:0048671	negative regulation of collateral sprouting	BP	8	1	0.0477192	1
GO:0010755	regulation of plasminogen activation	BP	14	1	0.0480109	1
GO:0030162	regulation of proteolysis	BP	715	6	0.0482728	1
GO:0052548	regulation of endopeptidase activity	BP	397	4	0.0485865	1
GO:0009130	pyrimidine nucleoside monophosphate biosynthetic process	BP	17	1	0.0493693	1
GO:0006307	DNA dealkylation involved in DNA repair	BP	10	1	0.0495366	1
GO:0060242	contact inhibition	BP	8	1	0.0495658	1
GO:0021683	cerebellar granular layer morphogenesis	BP	8	1	0.0496727	1
GO:0009265	2'-deoxyribonucleotide biosynthetic process	BP	13	1	0.0497675	1
GO:0046385	deoxyribose phosphate biosynthetic process	BP	13	1	0.0497675	1

## Sheet: 6.KEGG_allSamples
Nominally significant enriched KEGG pathways when including all samples
ID	Pathway	N	DE	P.DE	FDR
path:hsa04740	Olfactory transduction	386	5	0.00949967	1
path:hsa04964	Proximal tubule bicarbonate reclamation	21	2	0.0187588	1
path:hsa04921	Oxytocin signaling pathway	152	6	0.024327	1
path:hsa00561	Glycerolipid metabolism	57	3	0.0276753	1
path:hsa00534	Glycosaminoglycan biosynthesis - heparan sulfate / heparin	23	2	0.0305984	1
path:hsa00410	beta-Alanine metabolism	31	2	0.0435349	1
path:hsa04924	Renin secretion	68	3	0.0445536	1
path:hsa04122	Sulfur relay system	8	1	0.0464683	1

## Sheet: 7.KEGG_uncomplicated
Nominally significant enriched KEGG pathways when excluding pregnancy complications
ID	Pathway	N	DE	P.DE	FDR
path:hsa04122	Sulfur relay system	8	1	0.0196076	1
path:hsa04360	Axon guidance	175	4	0.025384	1
